# Supplementary material for: Gene expression atlas of energy balance brain regions
Source: JCI Insight. 2021 Aug 23;6(16):e149137. doi: 10.1172/jci.insight.149137 (PMC8409984; doi:10.1172/jci.insight.149137)
Supplement: Supplemental Table 6 [file jciinsight-6-149137-s142.xlsx]

## Sheet: Obesity
Gene	ACA		ARH		CENT2		UVU		CBN		DMH		DVC		ENT		F	FL		H		THy/Phy		LHA		M		ACB		NTS		PB		FRP		CUL4,5		PVH		VMH		VTA		mESC B6-1		mESC B6-2
	Mean	sd	Mean	sd	Mean	sd	Mean	sd	Mean	sd	Mean	sd	Mean	sd	Mean	sd		Mean	sd	Mean	sd	Mean	sd	Mean	sd	Mean	sd	Mean	sd	Mean	sd	Mean	sd	Mean	sd	Mean	sd	Mean	sd	Mean	sd	Mean	sd	Mean	sd	Mean	sd
Nrxn3	105.646	4.6489	68.5521	1.7315	145.546	8.95122	160.965	5.01637	66.5766	5.1763	83.1522	4.2894	90.0556	4.56882	74.7833	11.0627	39.6545	100.752	20.7855	58.8227	11.0899	45.3319	7.5462	89.9178	5.63879	44.9376	4.26489	123.678	9.07883	92.8798	6.52412	75.8159	2.26141	117.055	25.0328	162.811	9.9901	85.6126	4.98553	79.6705	11.6259	102.443	11.3101	0.0272277	0.00512869	0.0376138	0.0334532
Phip	15.5604	1.41381	20.3719	1.00913	27.0534	1.41823	37.6138	7.94124	13.0009	3.19641	19.8972	2.04982	13.0734	1.90762	14.2069	3.70865	47.6348	19.2724	3.71967	43.7762	2.43369	50.1762	13.4264	13.4337	0.609369	45.5999	4.05316	22.7932	1.51925	12.5301	1.10135	16.4224	1.07431	17.5033	3.52563	34.4534	2.73388	18.3556	0.446269	19.0874	2.56811	9.73535	1.77723	26.0071	2.69691	28.9233	0.00778525
Pgpep1	13.768	2.30918	44.5145	7.84671	24.5162	2.44388	39.3086	5.24552	52.6151	9.40443	30.4195	4.26391	34.5806	3.01264	20.1496	5.87408	58.4173	34.5268	3.99828	78.8136	25.4061	77.8806	18.8497	25.3984	4.22191	121.116	13.4256	18.4789	5.65954	37.4792	2.65748	39.6316	4.77163	18.4756	1.80382	21.1241	1.55136	21.6297	1.19259	39.3792	11.2215	29.0922	11.6685	42.199	1.19028	39.015	1.11692
Adpgk	10.481	1.08978	21.6349	0.882975	12.3509	1.74427	11.7352	0.827027	15.1468	1.47568	20.7248	0.984018	18.6591	1.5157	11.8575	0.987041	19.0248	13.9722	0.387333	12.1383	2.45797	14.8232	2.27752	19.71	1.23112	17.1541	2.29832	10.2257	0.183156	17.3477	0.342959	20.2641	0.530971	10.5959	0.68376	11.1523	1.12812	19.1349	1.23262	20.4596	0.152064	13.0529	5.37477	37.2403	0.674301	43.3576	1.01941
Agbl4	18.9569	2.46688	13.2025	2.67658	3.5872	1.69648	1.94384	0.626063	4.9579	1.14384	14.2505	2.25421	8.62081	1.86931	12.6147	3.06385	0.799266	3.08838	0.631521	1.17453	1.0178	1.77886	0.393648	10.1891	1.2386	1.67484	0.104752	5.4197	1.10021	8.52813	1.4426	13.2201	2.97012	14.6744	3.00918	1.56462	0.491989	12.0329	2.13196	13.9626	0.0531407	8.40628	3.45982	0.115025	0.133982	0	0
Ankdd1b	0.228306	0.280833	0.130388	0.1252	0.128664	0.0436669	0.133316	0.0699211	0.185109	0.0231342	0.19942	0.188375	0.402435	0.464936	0	0	0.0912525	0.225304	0.0965056	0.0383393	0.0664057	0	0	0.560424	0.223786	0.102325	0.0487929	0.0934937	0.128141	0.316117	0.152393	0.177627	0.042808	0.0833605	0.0261295	0.441622	0.0568874	0.127885	0.0584275	0.203948	0.288426	0.198902	0.131558	0.0465979	0.0658995	0.189442	0.267911
Apobr	1.03237	0.538376	0.751792	0.154374	0.878679	0.52919	0.363422	0.18837	0.801108	0.342854	0.854772	0.434139	0.586069	0.214346	0.680744	0.115381	0.230879	0.884799	0.165531	0.637035	0.398203	0.403692	0.213919	0.966229	0.456607	0.698388	0.556188	0.628272	0.21764	0.729043	0.196766	1.14278	0.201692	0.798691	0.214069	0.840554	0.220135	0.718682	0.607321	0.449209	0.077279	0.692574	0.346309	1.07098	0.463077	1.67136	0.00605903
Asb4	0.227545	0.22172	82.0913	8.4812	1.6827	1.34645	0.692946	0.409619	2.89023	1.98574	24.7818	7.73858	4.7525	0.52635	0.540612	0.285342	37.755	0.654652	0.328397	12.6881	0.97364	37.1467	7.55339	10.0883	2.41011	11.3913	1.72588	1.22721	0.696652	2.43182	0.699977	12.1199	1.91168	0.286032	0.127649	0.528398	0.176111	7.85511	1.73605	32.2766	22.074	4.65432	1.2651	0.208894	0.0122945	0.0944202	0.0632532
Cadm1	120.797	1.20902	161.772	7.00373	64.1933	6.05195	62.3976	5.04356	52.2051	4.4838	123.131	9.15222	90.5733	6.76652	176.415	14.7317	77.8548	59.8868	2.05996	85.6267	13.0726	100.635	18.4821	82.0156	5.18545	76.7044	10.01	144.723	13.2244	73.5754	4.96931	87.2545	5.91994	109.5	6.98937	59.3134	2.17227	152.606	24.4015	166.793	8.77152	53.617	15.2887	20.7305	0.753267	27.9182	3.47815
Cadm2	137.531	10.5917	39.5798	4.35443	53.3542	12.2237	60.3631	5.30782	59.2105	12.4058	62.3692	10.0828	68.3614	3.32117	72.6481	21.2863	8.99871	41.6316	6.96349	19.8383	7.12127	14.0469	1.56292	60.4501	7.1537	30.8625	4.03624	65.8832	8.86578	65.8046	6.16749	82.5142	18.152	114.472	3.04108	57.0679	9.18456	67.2812	29.4909	46.6693	0.223821	67.6618	18.6701	0.178708	0.206816	0.0507187	0.0126108
Calcr	0.0192452	0.0333337	28.2394	1.95858	1.78212	2.15869	0.19323	0.106367	3.11382	2.85345	19.528	5.23165	1.14529	0.263524	0.0696053	0.0986497	0.264329	0.124702	0.0692952	3.83113	2.80602	12.4013	3.17189	5.31253	1.19133	5.00022	1.78468	4.16024	3.31747	0.98986	0.167371	11.2604	4.67912	0.00980263	0.0169787	0.0743308	0.0554064	9.63275	3.88936	21.8044	10.6957	1.14547	0.386917	0.0810973	0.00197827	0.106356	0.0130762
Cbln1	6.51624	0.740565	97.5079	4.16668	910.883	179.612	945.47	81.7545	258.685	61.748	104.271	12.7207	49.6551	11.7299	22.4026	9.31002	13.5738	654.431	190.252	100.249	34.2394	158.172	15.2924	70.3841	3.87614	58.4896	17.8955	3.52654	1.46673	44.2679	15.0041	78.3613	25.3054	12.12	10.5952	1040.65	79.9261	144.637	15.685	177.144	69.724	107.343	14.1002	3.90374	1.5117	4.84234	0.170173
Cep295	14.9848	1.52516	15.66	4.54385	20.2886	5.15353	24.1364	3.77707	13.4792	5.03508	15.2524	3.53054	12.9876	3.79299	15.451	4.20149	32.5617	17.2081	2.66978	34.0125	7.40515	27.8733	3.56285	13.5597	3.72593	27.5321	1.91293	19.9676	3.23706	11.9182	1.68215	12.0798	2.28811	15.2013	2.402	23.7859	2.0285	14.3903	4.35346	16.2599	2.41242	10.6669	1.68458	26.9296	0.761356	33.1192	10.2021
Cnot9	19.9132	1.31326	18.8505	0.948668	23.989	1.28911	23.8811	1.89587	14.4287	0.456169	20.1647	1.82743	15.5302	0.280985	18.786	2.63297	61.7725	18.4983	2.30802	46.9538	9.59559	38.8124	7.11205	16.7704	0.593131	41.3302	0.0935856	19.3716	0.584749	14.1522	0.96387	16.8418	1.41631	19.806	2.55798	24.6519	1.25172	19.3486	1.78086	19.861	0.592676	15.7098	0.550078	74.4672	1.19319	74.7201	3.69067
Col4a3bp	38.9991	1.6348	49.0563	3.88894	44.5026	1.1685	45.2075	3.49953	46.9625	12.0888	59.7549	4.93461	55.2097	2.0033	36.4381	7.94708	16.2612	40.21	3.11536	21.2261	6.12467	18.3302	3.25699	53.5711	5.5513	17.1622	0.0909481	42.5877	2.44084	65.2098	6.14235	65.3193	6.04569	37.599	4.23583	43.2225	1.85972	51.984	1.8839	50.583	0.82023	50.5795	14.9185	22.3155	5.70159	24.6102	4.68412
Creb1	17.746	1.43355	16.3256	0.917156	22.2008	2.33157	26.3184	4.43005	13.3229	2.05467	16.5199	0.560717	12.8732	1.51491	13.7855	1.96234	37.8617	16.8956	2.7989	36.3938	6.26608	34.3087	10.0246	15.2078	1.3891	36.6217	1.38346	17.9026	1.29771	12.5753	0.622828	14.2664	0.498489	16.8099	2.53055	25.177	2.14636	16.3426	1.9654	15.0713	1.18291	11.0771	0.725112	18.999	0.952282	20.6782	1.95303
Cyp17a1	0.0834807	0.144593	0.042934	0.0743639	0.141324	0.282648	0.129772	0.116898	0.0191962	0.0332488	0.282956	0.211086	0.0223624	0.0387328	0.0233639	0.0404675	0	0.251126	0.254944	0.0411753	0.0713178	0.10439	0.128016	0.0822977	0.142544	0.203223	0.112504	0.217137	0.376092	0.0155064	0.0310127	0.0489109	0.0423583	0.408535	0.707603	0.232559	0.336472	0	0	0	0	0	0	0	0	0.0235938	0.0333666
Cyp27a1	2.0505	0.251338	7.02975	0.141495	13.6181	1.09419	16.0337	2.61058	38.4209	7.89607	6.9167	1.33582	22.5373	2.89047	1.40041	0.572464	2.50831	33.7024	5.46766	1.14292	0.712358	0.853149	0.205265	13.5558	2.04749	1.44362	1.26821	5.14512	1.56756	27.7893	2.66272	20.7028	2.57998	4.88795	2.20277	17.7274	1.66294	6.70646	0.671891	6.13219	1.19794	18.6782	12.5551	0.693617	0.198892	0.78291	0.451185
Dmxl2	75.1175	4.48158	46.7799	5.10127	61.3737	4.13288	67.8843	4.7622	41.3709	4.07718	53.4715	2.42121	53.9632	2.79091	58.7178	10.8483	15.4285	50.7422	5.7183	27.2581	9.1519	25.2443	3.62976	45.7653	1.25101	36.1452	0.49752	56.8246	1.53603	49.9705	1.14843	51.893	1.27333	65.9224	3.08347	71.0444	1.38204	51.9955	4.22784	53.0192	4.28565	35.6574	10.1928	7.79104	0.879192	7.50013	0.420461
Doc2a	117.775	10.7561	66.6595	1.74773	5.4988	5.23411	1.89152	1.60002	8.66391	3.68844	57.2588	6.30161	44.0876	6.30811	72.4184	6.81851	6.44165	4.46552	2.39912	4.64064	4.0196	15.4903	5.02603	41.8908	15.5187	10.2257	0.788522	19.759	13.393	35.5878	8.37888	47.9045	3.18123	87.766	12.4116	3.01947	2.64343	41.444	0.523075	81.4522	28.8535	16.9337	11.2776	1.5271	1.12884	1.17547	0.665332
Ehbp1	27.1308	1.57425	27.616	1.05726	23.9028	1.91467	24.2003	0.879272	19.0859	2.1968	32.8998	0.83515	24.0624	2.39412	25.6968	2.69606	27.6265	19.0448	1.22978	42.3251	8.62934	41.4497	2.35015	24.8437	1.97537	56.3466	5.3558	23.3438	2.14444	23.1999	1.48548	27.5807	1.23439	28.9898	3.9167	25.2314	0.540198	31.9646	0.14111	28.1861	3.0586	22.0274	3.79049	7.86404	0.17452	7.61351	0.300864
Elavl4	152.184	7.78669	96.406	20.8904	98.8712	17.3245	106.324	14.3613	97.7414	7.23183	95.4708	5.54102	135.172	18.0633	99.5527	25.6418	122.032	96.9669	13.4413	161.251	60.1612	187.027	17.2563	84.9272	10.4807	215.178	11.5754	42.1133	16.083	114.609	13.8007	125.375	12.9193	111.146	5.16762	112.422	10.785	113.017	28.062	94.1388	10.273	125.865	35.2002	1.35427	0.562998	0.564649	0.115807
Epb41l4b	18.9581	2.19583	30.3861	4.18507	40.2266	6.42654	39.6577	3.46714	12.2128	2.65199	28.0631	3.68848	19.5561	2.54411	19.2106	3.96627	2.23855	22.9905	6.1682	10.5222	2.288	5.92999	0.99933	19.7886	1.3831	9.08629	2.24539	19.476	1.17824	14.8086	2.10057	22.7279	4.69249	15.0348	2.24066	43.6765	3.38003	25.9187	4.85756	36.9844	0.415425	15.7407	3.66601	10.1578	1.04891	11.6557	0.25115
Erbb4	11.7195	1.58499	11.3922	2.16591	5.13974	1.05665	3.95458	0.440838	8.29605	1.74403	15.436	1.31564	9.25231	1.54093	13.4723	3.80729	4.91601	6.94298	0.787844	10.7321	4.00312	8.89613	1.47578	16.8215	1.00966	12.2793	1.06004	12.9767	1.44137	9.20011	1.0321	14.4387	1.54455	12.8973	3.01825	7.59284	0.367653	11.924	1.54318	10.6516	1.12552	15.0996	1.64154	0.0322219	0.00894723	0.0237945	0.020477
Ets2	55.1143	0.691511	110.307	5.6665	65.7809	8.38993	56.0577	8.0675	18.366	2.86012	45.537	3.0293	30.7297	5.12619	46.1074	6.76397	10.1549	39.039	5.55001	25.9887	10.3188	20.4676	3.62187	30.7937	4.10469	17.6468	5.64838	89.8633	5.28413	22.8219	3.58915	32.2741	4.16555	42.6149	1.45207	85.2814	8.2921	44.8515	9.6974	94.726	6.6878	17.4496	7.61319	22.5597	4.36596	14.1789	1.14358
Etv5	103.701	8.84515	19.851	0.810202	29.0872	3.59856	36.7781	2.34701	17.9799	1.45023	16.7059	2.34787	20.2356	2.5292	57.3587	4.74422	30.6826	24.29	2.32049	15.3508	4.13772	7.87063	0.508787	19.4147	0.735252	10.5451	0.145105	48.7915	6.42645	19.9849	0.265921	20.7648	2.97348	78.694	8.80708	32.155	3.49544	19.4655	0.0650609	15.7751	1.52442	27.3288	13.4767	126.377	6.89457	123.576	0.0511945
Fam57b	55.9235	2.2113	28.196	2.89665	137.361	22.6718	131.147	8.45965	127.62	8.4741	39.7411	0.910532	108.986	3.16673	51.3741	6.57015	68.3512	167.428	18.3666	89.6618	48.8626	128.107	14.6412	50.3206	4.39259	148.697	1.37815	32.0828	1.75771	113.546	15.4253	72.3749	3.7981	62.8147	9.49797	143.329	6.39445	45.7168	2.33366	36.6553	5.58364	68.2232	29.8625	0.737894	0.530612	0.414336	0.107699
Fancl	6.67249	0.99074	9.75883	1.64767	5.01253	0.883835	5.60571	0.374639	5.2517	0.835699	6.74026	0.584763	5.46967	1.22681	9.92535	1.09032	22.1413	5.74453	1.7844	6.98453	2.59302	8.93605	2.70483	5.35322	0.232413	11.7294	1.27117	11.3582	4.47829	5.08493	0.853621	5.79985	0.761872	7.43382	1.69474	5.60109	1.13624	6.19235	1.87436	6.78454	0.103709	3.71982	1.01828	38.1186	2.77029	37.1405	0.210562
Fbxl19	48.1257	4.21464	36.8061	7.35555	35.6067	9.56475	27.3222	0.832621	30.7761	4.65101	34.4872	2.90598	27.9151	2.73081	60.387	13.7559	144.275	35.6765	5.74208	75.12	43.4696	138.145	60.312	36.7819	12.2799	174.983	30.2845	44.788	1.9705	21.6933	1.699	31.5403	2.00662	50.5855	5.8473	27.6871	1.11061	36.6924	2.84803	38.1084	3.16429	20.908	11.9353	33.824	0.569468	41.0053	4.70208
Fhit	8.06127	1.5328	7.93578	0.826604	5.05274	1.83289	4.26841	1.83104	8.59201	1.85565	5.7412	0.767587	8.17127	0.318311	6.01555	1.95444	4.03107	6.10093	2.29963	5.36395	0.560248	5.15595	0.977918	5.90681	1.1964	6.18004	0.518164	7.70568	0.694773	8.15355	1.61544	8.86348	1.66452	6.80059	0.84602	4.44144	1.65846	7.38258	1.72346	5.88108	1.43512	9.02668	2.60307	3.61536	0.0835319	3.47943	0.139226
Fign	0.598532	0.13557	2.42266	0.358932	1.21872	0.575788	1.0535	0.191338	2.9815	0.1411	6.12892	2.09092	3.96279	1.40358	3.56547	0.788908	6.81337	2.06406	0.812296	15.1456	3.90196	21.4152	4.74331	7.65315	2.16103	15.2573	3.56967	1.75434	0.770097	4.70443	0.653983	5.25736	1.25428	1.82793	0.927805	1.28089	0.385909	10.276	3.59986	3.39294	0.575797	2.33857	0.417697	0.630742	0.369634	0.660148	0.155617
Foxo3	28.5073	0.894271	18.4132	0.971367	91.9781	13.3977	83.1415	5.14856	26.9395	1.12474	22.5583	0.457143	23.6744	2.96304	20.2817	2.28853	13.0456	54.0937	8.50287	12.4694	2.51121	10.654	2.18463	20.9321	0.909506	15.8002	0.976083	31.0988	2.73655	23.0119	0.99169	20.613	0.475815	31.0676	2.46606	103.732	5.6579	23.4229	1.4023	17.6386	0.505864	14.0938	6.46058	32.1836	0.987227	35.0529	0.664235
Frrs1l	142.614	11.3537	54.3013	5.12177	143.224	18.8917	156.633	12.635	43.7919	1.23872	64.7619	3.56379	46.5866	2.51853	85.9305	15.838	5.44729	98.1409	13.7897	11.4293	4.35175	8.60174	0.627979	52.7082	1.62664	9.60124	0.116574	63.4131	1.25142	44.3909	5.54972	48.5253	3.8725	120.184	17.7713	166.598	11.0951	64.9208	1.91514	57.7873	1.69705	27.1539	6.04591	0.667407	0.210134	0.710988	0.108537
Galnt10	4.17119	0.154884	18.6767	1.39575	9.77688	1.55211	9.07427	0.775526	16.3043	0.90307	14.4923	1.12082	12.1836	2.99103	7.59382	1.62616	12.8737	11.3879	0.742043	9.4668	3.05128	14.101	4.4238	11.0691	1.36206	17.0373	0.323968	9.49063	1.06574	13.224	1.23587	13.3647	1.07083	5.93019	1.31673	9.45485	0.687617	10.8821	1.61658	15.7278	1.78558	8.42944	5.03439	8.64091	0.570444	9.96095	0.991753
Gbe1	6.70019	0.950081	12.0506	2.13643	7.9362	1.35135	7.62503	0.921359	12.2197	2.75248	9.30566	1.47736	9.81264	2.23078	4.87354	1.34117	7.93747	7.87411	0.876357	5.6168	1.98941	6.00511	0.637744	11.3049	2.29318	6.80951	0.796945	5.39886	0.578635	11.418	2.41902	10.9957	1.86015	7.29702	0.64656	7.11951	0.569345	10.6071	0.192439	7.6675	1.21117	10.2488	4.08584	2.76922	1.03506	2.56737	0.446703
Gdf15	0.058838	0.0510098	0.0830117	0.14378	0.0459767	0.0530909	0.034331	0.059463	0.419091	0.261035	0.0958025	0.112214	0.030462	0.0527617	0.097836	0.0955658	0.12248	0.213318	0.258034	0.0257298	0.0445653	0.0267602	0.0463501	0.0800418	0.0799761	0.0918255	0.129861	0.0842307	0.0101091	0.0814968	0.162994	0.0318911	0.0552369	0.0541114	0.0468656	0.0466759	0.0544311	0.135309	0.0592063	0.095149	0.134561	0	0	4.93928	0.109792	4.29888	0.450102
Gnpda2	17.5064	0.790361	29.7249	1.3207	27.6437	2.33921	28.9023	1.17158	24.6304	1.77168	29.3076	3.74231	28.9616	2.22764	16.0575	3.40831	15.1928	23.5922	0.898755	17.218	0.875611	14.0772	2.5754	29.1294	1.55369	12.7381	0.127145	22.5733	2.90441	28.5667	0.666561	28.5197	1.06673	18.8452	1.4555	30.9098	3.55077	26.3949	3.53527	29.513	1.38409	24.6168	4.88193	12.1878	0.247664	14.6438	1.11079
Gprc5b	70.5735	7.94542	144.802	10.795	255.472	25.7688	238.473	16.6203	309.779	16.9956	193.435	18.3363	274.864	21.5067	73.3826	9.49361	33.6975	288.639	12.1065	21.4959	10.7022	16.1989	3.42347	241.053	10.3744	25.6976	2.68904	115.404	6.86046	296.866	21.7421	234.868	8.9635	141.828	71.0048	258.185	5.8378	206.548	11.1521	156.054	2.15533	211.52	118.562	8.96446	1.44662	7.29063	0.922396
Grid1	31.4008	3.16425	47.2507	0.637996	14.5806	1.72027	11.1022	3.71244	15.2692	0.998085	43.4809	1.61419	26.553	3.26173	46.1029	5.96018	4.59482	13.7892	1.11832	10.9139	6.09802	12.6442	2.25611	32.6998	3.43551	11.6418	2.74207	45.1711	7.86029	21.7234	3.39551	30.2805	6.258	31.8409	3.84535	12.798	1.76176	40.575	5.45498	42.6505	3.98385	23.842	5.32279	0.262794	0.00836225	0.313833	0.0476625
Grp	19.4145	3.73297	7.10611	1.25353	0.70494	0.593708	1.50177	1.22943	1.47923	0.899666	13.7661	4.48492	5.45359	1.51729	26.4086	9.2944	0.323058	1.10426	1.21026	1.94592	0.548168	2.21839	0.722483	4.45728	1.03584	1.96686	0.360412	0.655038	0.387258	2.21242	1.0601	20.192	2.7799	8.22554	0.487399	1.261	1.18553	4.24301	0.191191	16.3876	17.049	15.2659	1.52336	0.263266	0.129781	0	0
Gtf3a	23.7761	3.3072	30.1784	3.13043	23.0587	2.56091	23.5297	2.80197	23.1584	2.04023	23.1743	2.49238	22.7106	1.8255	29.7579	4.60093	53.9169	25.3413	2.89664	29.392	5.90788	37.843	10.2595	24.4414	1.21174	47.1513	2.87568	25.7537	1.34167	19.2013	2.96917	23.914	3.66267	25.5831	4.75433	21.0283	2.24239	25.5716	1.90281	25.5668	3.17373	16.5719	9.80394	50.032	1.03454	53.6744	1.97436
Hhip	0.620898	0.241649	1.77369	0.591168	1.12988	0.268055	2.37686	0.851444	6.48393	1.70318	2.69652	0.358191	7.01418	0.632135	1.36461	0.780264	0.887922	19.165	12.3629	1.14641	0.572476	1.87437	1.17874	7.38848	0.815745	1.02189	0.437676	4.69778	0.956277	6.46071	1.2589	5.94523	1.07682	1.52279	0.259675	1.94472	0.383394	3.99774	0.703901	1.67732	0.746252	3.99856	2.11042	0.651624	0.147176	0.211767	0.0932766
Hif1an	13.1444	1.38263	10.976	1.80467	18.5122	1.40374	18.9746	0.868496	13.2167	0.443963	11.4948	0.679216	14.0341	1.57256	12.3307	2.30536	23.0372	15.7676	1.38696	17.202	1.63475	19.4477	3.96694	12.4179	0.877638	19.6741	0.338711	15.501	0.81515	14.0262	1.239	12.9154	0.551193	14.9615	1.77641	21.7211	0.993704	12.0883	0.0605708	12.8262	0.845332	10.1481	2.82908	18.3485	0.0647498	20.3938	0.96443
Hip1	19.5531	1.74207	17.217	1.9326	27.2189	3.17291	31.4882	1.78366	24.3599	3.77941	18.3819	2.02871	26.3578	3.80954	20.8584	2.12885	47.81	28.3637	3.78922	35.6836	11.8164	41.7713	6.87449	19.6409	1.46018	50.7997	0.59566	25.1697	1.52336	23.5541	5.78907	21.9533	2.98498	20.9497	0.471792	32.5087	3.14503	18.1374	2.36641	19.0383	1.21407	15.9471	8.63993	22.2746	2.60886	16.3875	2.11222
Hmga1	80.1519	9.69104	138.961	29.407	136.142	12.9823	102.07	9.6755	144.481	20.7274	137.553	6.85273	197.227	49.79	110.887	29.5651	318.951	147.268	11.3173	129.982	42.292	147.048	13.909	146.497	33.4148	161.989	16.4117	67.3707	3.83677	165.696	6.52671	163.071	9.84953	82.0014	8.88626	102.711	6.88873	124.378	13.8458	124.292	4.52824	130.066	69.4799	997.108	5.84162	965.183	66.1093
Hmgcr	159.246	14.2374	97.3934	5.227	59.2995	7.64025	55.4752	4.97445	62.7938	7.78929	93.0167	4.18403	90.5224	13.7389	110.22	5.29064	187.963	58.921	7.24593	133.319	71.8062	188.107	37.7386	73.8036	10.5888	243.653	0.590858	99.5418	15.3309	72.4743	2.63946	94.4051	2.20345	130.592	13.5346	54.6767	3.65018	88.735	20.9606	88.0828	3.37313	67.458	30.0762	100.385	6.56795	92.2487	6.72353
Hsd17b12	65.8804	4.83899	79.4679	7.27145	73.6524	11.1307	76.8852	4.42559	115.323	5.81506	89.3688	4.97611	97.4862	5.0361	60.1832	3.49897	69.5219	88.5266	7.55843	52.2053	21.2613	62.8499	6.72256	94.3264	3.06965	65.724	1.96181	54.2935	3.61665	102.84	7.35725	100.482	7.5735	65.2821	4.57775	71.092	3.01547	84.4011	0.0863448	80.5712	0.642527	76.8692	33.1951	49.8319	2.01052	57.2343	4.9678
Iars2	23.2018	1.10494	26.1761	0.4372	25.0696	0.729081	23.6754	0.320825	23.4994	0.908031	23.0439	0.397349	25.9408	1.20439	18.5973	2.50882	19.9307	24.303	0.823614	15.6252	2.67761	14.7458	3.18889	23.2304	0.439977	16.3997	1.26173	19.8776	0.952939	25.9232	1.75048	25.6275	1.65427	22.1525	0.777256	25.0004	1.29282	22.4665	1.58544	23.4843	0.737604	20.2626	4.6281	25.4468	1.47988	25.5279	1.26889
Ifngr1	10.1129	0.256909	21.1777	0.8208	15.594	0.684509	14.6252	1.68364	14.3229	1.28552	15.4262	0.806143	13.6773	2.2986	12.1683	1.22641	10.9009	13.6263	1.40384	10.9271	2.67237	10.0279	1.18697	15.1538	1.35034	11.1392	2.54525	13.6454	0.668861	12.7868	1.06248	13.355	0.840122	12.502	1.258	14.4606	1.34349	14.0921	0.59742	14.919	0.281004	12.0241	5.25702	2.01225	0.249478	2.17095	0.1966
Ino80e	64.8249	2.75581	72.945	2.0745	66.31	2.23765	77.9917	3.70583	55.8704	4.04298	63.7395	4.28752	58.184	2.34678	66.2678	6.01764	97.1876	60.4222	2.08493	75.4467	9.83103	85.3045	14.3889	56.6637	4.12976	75.8169	0.166326	64.0849	5.29032	53.8339	2.90129	65.9216	4.88209	66.7185	6.42051	70.1111	11.3305	67.5948	11.8768	76.7771	4.65071	45.8255	18.9284	170.017	14.3746	145.02	7.39188
Kat8	28.3897	1.95956	34.6873	1.30482	40.6278	0.190198	46.0169	5.57952	26.1411	1.94867	31.3733	2.40266	28.2406	1.77497	28.9639	3.34467	49.1232	36.5729	5.58793	29.0037	5.1521	39.8308	7.84963	27.0508	2.2588	47.8556	0.891683	32.1807	0.430705	26.7776	1.85514	30.2676	4.31949	31.1591	4.14475	43.551	3.69234	32.2873	2.68471	36.092	2.99485	21.325	8.97002	65.8607	0.529248	52.0211	6.34027
Kcnk3	12.0879	2.18976	19.7376	2.62114	62.792	13.6821	67.0721	8.88332	18.298	2.75805	24.2902	1.79114	24.715	4.58831	11.0656	0.676523	1.15207	44.2103	9.19267	3.62427	2.15317	4.11402	0.192764	18.6603	1.28451	5.71201	0.277094	7.6761	0.531194	18.0301	0.626107	17.8114	1.35923	14.9418	0.0286085	70.7905	9.21395	24.2513	3.44575	21.3429	0.968461	12.6027	4.72245	0.0626351	0.0249111	0.045112	0.0213419
Kcnk9	20.8916	3.31208	25.1859	1.80835	22.5351	6.25061	19.5573	1.69156	13.7263	3.27764	30.004	3.5594	50.3699	10.3337	17.91	4.22219	0.285629	15.2105	4.73183	5.99266	4.49055	1.92998	0.811952	30.8738	4.23381	7.93046	0.313121	9.60848	2.35411	40.6455	3.71991	50.7392	3.0434	18.3078	1.94263	20.0353	2.37081	24.3685	1.59446	26.5613	3.85861	18.6802	11.6479	0	0	0	0
Kctd13	131.729	11.9049	73.5814	1.90055	57.0198	3.16028	66.9419	8.64263	106.154	17.2932	77.7859	12.1552	102.136	3.53746	154.133	21.4321	38.9063	91.029	13.3072	44.9634	8.36005	54.7515	3.71	110.199	19.9057	59.6134	2.14917	128.766	7.88812	105.837	28.8446	104.241	9.6818	132.074	19.2416	58.7648	5.0583	83.8354	2.92151	80.3181	3.97785	84.2538	41.2796	6.58635	1.17058	6.20422	1.68881
Kctd15	8.29691	1.21017	10.352	1.14467	9.98343	1.58276	12.3982	1.39611	12.0208	1.53495	12.6594	1.40267	14.3651	1.63024	6.67388	0.789886	52.1261	10.9919	1.59767	35.7586	14.3572	39.5723	8.39259	10.4744	0.220531	65.1391	8.96816	6.15292	0.498102	12.2236	1.22443	10.8415	0.889119	12.3186	2.99336	8.76306	1.32043	14.6392	1.38063	7.88626	0.854709	7.43184	5.37613	10.4617	0.301008	6.13857	1.04445
Klf7	23.4065	1.35286	16.0077	0.331144	26.8704	3.12984	32.763	4.65284	17.5481	1.46332	17.9873	1.18766	16.5754	2.57775	22.295	1.7908	27.4565	19.6841	2.93255	47.1587	7.19508	49.3417	9.09585	17.6654	1.37191	42.6355	1.5699	19.2848	0.658401	15.1556	0.984154	18.3781	0.974053	22.103	1.89773	29.7491	4.23987	18.985	1.5882	15.5647	0.725117	17.1307	1.23019	1.02185	0.0249262	1.15577	0.408967
Lingo2	26.3461	1.11778	23.1093	3.19953	5.2093	2.5287	4.67524	1.24438	10.6609	3.11746	29.0614	4.06817	14.9391	1.85258	31.2641	5.67261	4.37705	5.1086	1.22037	10.877	4.17564	13.0427	1.33561	19.8376	2.70988	10.1786	3.75665	15.2622	1.74669	15.4806	3.61622	19.2667	3.17938	23.5611	3.99346	3.4542	1.00049	25.2723	0.0385656	30.9163	7.90651	14.6705	4.22453	0.0252903	0.00649343	0	0
Lmo1	8.54499	1.03477	17.4894	2.0616	14.1917	5.95375	10.6484	1.01524	11.7839	1.98697	19.3293	2.87444	21.1253	0.468045	20.7274	5.14598	112.548	12.6899	0.511133	16.4989	11.3773	28.2817	14.5657	17.3057	1.55085	115.873	26.8923	14.7601	2.0057	18.8195	3.95817	22.7282	3.25239	11.1805	0.538048	11.8017	0.864424	13.9442	1.95892	11.4659	2.58906	14.3008	9.02885	1.02106	0.3474	0.833181	0.662774
Lmx1b	0.225079	0.131451	3.19036	1.73898	2.42491	2.0184	0.264157	0.207659	2.13196	1.46489	5.7864	2.52622	4.07392	0.316176	0.367303	0.35141	0.247641	2.8779	1.55854	23.5045	11.9316	7.14458	3.14223	5.50566	2.02083	13.7152	3.50018	0.0306828	0.0269074	3.58659	1.41472	10.4967	3.04733	0.129463	0.170445	0.380545	0.272971	0.228099	0.184025	0.569253	0.283225	11.2043	3.54268	0.989232	0.389396	0.623843	0.147058
Lrfn2	17.8366	0.719916	15.5603	0.183036	1.47575	1.70426	0.653369	0.310422	4.87283	0.46944	16.1931	1.2023	9.66232	0.822379	17.3928	0.741471	3.64949	2.50813	0.697548	4.37371	2.98561	5.9621	0.709698	11.604	0.411117	5.36767	0.264967	10.1791	1.94996	8.01585	1.24101	11.1351	0.678998	15.5008	1.40239	0.707763	0.452403	15.7155	0.822931	19.3362	1.36415	5.09315	3.05948	0.0252843	0.000616809	0.0127686	0.0180575
Lrp1b	16.3404	0.807018	28.0525	2.214	12.9955	2.5809	19.8835	5.33316	12.4181	2.91727	26.3001	2.1619	17.9589	3.10896	12.3767	2.04289	1.185	15.1449	2.45119	3.29023	1.51463	2.62333	0.458855	18.6157	0.33569	5.72213	1.95936	27.7941	3.68712	15.4685	1.96242	18.0119	4.71661	19.5627	4.398	11.1277	1.3305	24.6742	6.43249	25.2301	0.535266	14.9468	2.87268	0.0037968	0.00536949	0.0737913	0.0141785
Map2k5	24.1878	2.62574	22.1698	1.4579	26.3684	1.11318	26.9277	0.413893	22.7579	0.97588	23.8873	0.387654	23.6548	1.21104	25.095	0.974229	24.5887	24.3873	2.39612	19.9505	6.72139	26.5984	2.8836	23.3097	1.7082	29.3343	2.82006	24.1646	1.58128	21.8633	1.79749	24.1267	1.34969	26.3008	0.344907	27.3822	1.8715	23.3668	0.214359	21.0477	0.675471	20.1101	8.63669	7.78656	0.977644	9.29858	0.776325
Mapk3	138.714	22.3422	163.036	7.2349	97.0929	5.41762	89.4894	6.2406	135.801	16.2667	143.589	8.78481	135.417	9.39789	244.605	20.3719	72.9826	118.422	4.45673	104.56	27.4975	149.372	34.2803	137.56	2.18891	107.944	0.399445	187.066	13.8869	123.261	5.9611	161.775	7.81349	137.376	30.3576	105.785	4.00481	162.416	15.1122	161.316	18.6158	144.732	33.8914	24.2959	0.000813173	31.9458	7.31387
Mtch2	116.312	1.88904	98.8222	12.9622	207.687	25.3703	227.362	5.83488	121.721	6.70413	110.089	4.0833	127.971	6.27561	106.399	11.9915	147.159	181.597	22.5952	134.607	13.4591	147.662	10.5858	111.251	13.9893	155.666	11.7767	100.821	6.63408	125.222	13.2458	122.101	1.82438	113.297	20.7098	232.052	4.45911	99.7582	11.7612	98.3377	2.77104	103.012	14.0671	253.305	21.4634	278.079	23.9342
Mtfr2	0.480789	0.325199	0.396571	0.0518287	0.250138	0.0755807	0.28855	0.153648	0.44282	0.218396	0.339582	0.0842635	0.412543	0.070477	0.318812	0.221763	7.67093	0.156263	0.14496	2.04207	1.03208	2.11752	0.74506	0.370364	0.248141	1.84246	0.271194	0.549167	0.403978	0.472436	0.270478	0.534882	0.166486	0.337844	0.177226	0.336444	0.159893	0.0438083	0.0619543	0.705449	0.373341	0.410805	0.219292	17.0095	0.122577	18.7449	0.681778
Mtif3	17.923	1.24184	19.4327	2.81267	19.3641	2.47792	20.4538	0.863842	18.6332	1.08317	18.93	1.53527	20.6007	0.775061	18.6761	0.568426	13.3963	19.8238	2.14394	20.4226	2.40979	20.3839	3.05945	17.8853	1.25677	18.4127	1.84804	18.4597	2.27178	18.0306	1.87612	20.3516	2.84531	21.0061	2.07028	21.7554	2.3309	17.3579	3.04942	20.6799	4.11366	18.4918	4.87389	14.2185	1.88382	17.494	1.20246
Nav1	32.9546	3.57357	33.3971	3.02388	16.4375	4.34922	17.602	2.08021	18.5534	2.31189	35.4973	4.11769	23.9492	4.93433	34.8234	4.27473	57.8479	17.75	1.82908	81.9986	28.1496	71.4201	7.75894	26.3889	2.21958	71.5021	10.3535	31.5112	0.730776	22.8947	2.29712	30.5674	0.693827	37.0255	6.56171	18.4722	2.3579	41.3446	1.55673	37.6826	0.125964	25.5012	2.77855	22.2043	1.45769	22.8087	3.90493
Negr1	94.9622	2.48351	96.7787	2.27673	105.894	17.0203	94.9983	9.57035	44.3705	4.84024	85.0573	4.47739	56.1424	5.27224	139.712	21.042	11.7919	67.2586	9.99019	64.3706	28.5705	61.2518	21.9341	64.909	3.5365	54.343	8.18417	118.401	9.81835	47.2863	10.6125	77.5207	4.27519	117.185	19.2944	132.303	6.12386	99.8221	7.9104	94.9745	0.732188	52.9005	12.0488	0.179994	0.0511199	0.113086	0.0123977
Nlrc3	0.39929	0.0924223	1.61631	0.345668	1.27401	0.302409	1.34514	0.275256	0.833079	0.206198	1.46853	0.211317	0.966156	0.166754	0.490316	0.0256722	0.96052	0.857864	0.191741	1.06364	0.674775	1.16637	0.197606	0.858834	0.260109	1.79029	0.490629	0.923067	0.0513297	0.929797	0.107655	1.05206	0.147939	0.826568	0.29943	1.34634	0.272879	1.42735	0.0753309	1.64891	0.0394686	0.520057	0.235528	1.84523	0.108267	1.5018	0.439345
Nt5c2	44.6369	2.40372	58.3634	6.28544	45.0275	2.62403	46.0797	4.37787	44.1532	2.48354	57.5907	2.86046	50.3053	2.34172	38.2306	3.76346	39.863	40.9764	1.86969	39.8543	19.1392	48.0673	9.84057	52.2771	1.51294	62.2314	3.47225	44.033	3.06398	51.1199	2.92984	60.0745	2.17086	43.3376	3.45117	48.164	1.59252	54.579	4.24074	59.5056	0.0782131	34.8231	15.5131	30.4596	1.7523	32.7042	3.99329
Nudt3	416.468	7.0423	292.006	24.9691	368.002	27.6708	405.209	8.49931	377.871	12.7836	310.966	27.3534	362.853	4.21308	408.262	25.7732	364.482	362.34	9.81872	397.36	124.131	440.921	33.0558	329.204	14.199	450.108	11.7081	346.543	14.1791	365.031	19.739	366.199	10.8102	434.275	18.7437	394.639	9.84849	313.793	26.299	295.626	13.374	332.608	87.704	85.4608	0.650934	81.7977	8.36628
Nup54	19.5798	1.01772	29.5432	1.28102	33.2916	2.78897	34.0323	3.1115	28.1036	5.2166	31.0975	1.66494	26.329	9.96976	20.4407	6.94492	53.0246	24.2242	3.88917	36.0145	6.50947	47.2776	1.79781	26.8482	1.87207	58.2026	4.87374	24.8728	4.40785	22.7653	5.10972	29.1135	4.11744	25.372	1.81109	34.5637	5.37865	31.9904	1.97824	34.0327	2.80287	16.9224	7.86008	88.4537	11.9239	79.4388	11.897
Olig3	0.0193948	0.0335927	0.0364702	0.0316172	0.0747318	0.0734832	0.117123	0.148441	0.463245	0.257623	0.491293	0.146716	0.716468	0.342571	0.0157854	0.0273411	0.984617	0.320296	0.408131	12.9033	5.03532	0.87621	0.672324	0.0170937	0.0296072	2.04424	1.36116	0	0	1.03062	0.303817	0	0	0	0	0.0418523	0.0522836	0.260434	0.114561	0.0915315	0.129445	0.0619652	0.0536744	0.579678	0.135813	0.182337	0.0939193
Park2	7.35748	0.686471	9.55055	0.511705	5.97252	1.88244	7.68637	1.7355	7.13411	1.41852	8.82239	0.993937	7.22718	0.695856	7.79758	0.640181	1.21879	6.4809	1.48825	1.98932	0.511714	2.8485	0.826542	5.77971	0.733535	2.37797	0.972888	8.7008	2.45187	6.92925	0.800042	7.09469	1.50043	6.64974	0.579244	7.00984	0.252523	7.4919	0.237908	9.97201	0.608915	5.91803	2.9315	0.726812	0.0437152	0.338326	0.0205957
Pbrm1	19.1726	0.336272	30.6505	2.30714	28.7492	2.05454	29.3266	3.12259	24.0102	5.30953	30.4799	1.3295	27.0877	2.67164	19.1939	3.85713	62.93	22.812	2.38097	51.0007	8.99608	58.6738	8.06117	27.5248	2.06613	61.3926	1.87937	28.6887	1.87129	27.1854	2.09721	28.0578	0.166596	20.4541	4.60994	31.5239	1.18606	27.1702	2.32234	27.3204	0.439127	20.0902	4.70745	33.8981	0.156822	38.3171	1.82506
Pcdh9	44.7372	4.27842	47.3395	4.94201	54.8222	9.00561	69.0462	2.99998	102.921	12.9498	61.1858	5.3741	77.9699	21.1246	53.2602	11.1564	6.56443	58.7331	6.80582	34.0619	11.8507	20.5291	0.750725	67.8376	5.13059	21.6793	2.36121	50.0628	4.4353	108.109	15.7489	85.8416	5.22961	41.3414	3.91276	59.0181	3.7268	71.2838	5.2906	45.3394	6.1149	67.6365	21.8351	0	0	0.0309879	0.000583858
Pex2	17.5622	0.964343	23.7895	0.291676	29.3016	1.13283	30.4531	2.24068	29.416	0.937959	28.0641	1.70034	26.3159	2.33845	16.0891	2.67921	38.6577	32.4338	1.77433	20.4139	8.14106	29.229	10.8774	31.543	2.98739	35.0949	2.20513	23.5751	1.02901	28.1486	1.2655	28.6024	1.72376	20.3481	2.14096	31.5452	0.045072	27.2562	0.351694	22.8814	1.38572	16.8013	9.84407	5.59022	0.264623	6.03059	0.593042
Plcd4	7.10461	1.07213	23.0683	2.55504	24.8681	1.1054	21.113	1.45593	26.8997	0.311911	20.2958	2.25262	35.4567	3.58665	9.86097	0.738724	2.66157	21.6597	1.51456	2.3464	1.2053	2.66326	0.155321	19.4267	2.35512	4.29701	0.125012	11.9254	1.70605	38.7676	2.45219	29.5416	2.15029	10.4056	2.8205	20.3216	0.589133	23.6132	0.600284	23.4867	1.92598	20.6949	9.21797	1.66446	0.59024	1.60706	0.046843
Poc5	22.6587	0.691884	25.0538	6.22485	31.8707	1.4699	33.8932	3.98352	21.0596	2.81989	25.1639	6.29226	24.2462	2.57978	20.6593	7.46017	30.9261	26.5425	3.70704	18.5002	4.49992	19.6412	2.98393	24.3558	6.15222	28.0241	0.100225	27.6651	2.61728	24.9343	3.13479	26.0831	2.35283	26.8969	1.44581	35.8946	2.28235	22.7213	0.641834	25.6249	3.36459	18.6935	7.89675	14.8072	0.285954	16.056	0.992375
Polk	5.77415	0.205798	7.8709	0.848297	9.76628	1.60059	8.01863	1.54627	6.61184	0.244468	9.18319	1.11282	7.59041	0.585596	4.43074	0.94115	3.94008	7.2808	0.513628	7.4076	0.593899	4.44133	1.43513	6.07475	0.529591	5.0107	0.576136	5.9658	0.909684	8.35563	0.762201	8.12259	1.22445	4.87633	0.558723	7.87303	0.982062	8.93119	0.642276	8.34886	0.12435	7.1598	0.381688	16.1236	0.751478	16.7759	1.96837
Prkd1	3.71357	0.204055	7.20791	0.266672	4.27049	0.539488	3.69966	0.24929	5.56092	0.381621	5.42466	0.338293	4.41591	0.419428	3.55452	0.493913	9.8913	4.95322	0.522689	2.43027	0.730222	4.02484	1.14527	5.68619	0.643204	2.81018	0.775392	6.17485	1.17965	4.3629	0.303409	4.38673	0.0500286	3.92083	0.282524	3.81932	0.206058	4.72004	0.698233	8.72723	0.665805	3.05932	1.53211	1.81775	0.19164	2.34667	0.326768
Ptbp2	82.9816	4.03742	116.581	10.709	94.4345	9.27102	95.9488	7.82055	59.596	3.46968	97.25	8.67031	74.9143	4.01983	95.176	7.40895	288.074	75.0514	6.47673	245.386	81.2087	265.042	57.6718	77.3539	3.52113	257.212	9.40169	89.16	1.84652	65.9552	5.27975	81.2793	11.0837	82.6038	4.52372	93.4064	5.6405	98.2375	9.17482	107.134	1.72619	71.706	5.19884	32.2441	1.29683	34.5584	3.55006
Qpctl	12.4765	0.32703	17.2587	1.00575	11.4452	1.30163	11.6761	1.16302	9.07803	0.30835	15.6852	1.10948	13.6045	1.08558	14.8396	1.26265	13.2968	11.1267	1.47918	9.76675	4.55501	13.6178	1.68285	13.9337	1.33392	17.5833	2.39699	16.077	0.357146	11.6658	0.961716	14.2367	0.35981	12.8445	0.597321	11.7076	0.215555	14.8495	1.36081	18.3704	0.258384	8.62022	5.1708	6.29434	0.437672	5.62099	0.216734
Rabep1	82.4932	3.2072	68.8793	4.63079	61.5015	6.03553	59.0346	2.65237	54.9611	3.91441	77.3145	3.43095	66.4225	6.21609	67.6853	12.3488	44.1434	54.6231	2.10935	61.1975	11.4145	58.7483	4.86856	66.7633	2.80445	67.0914	2.19455	70.2531	4.14712	68.4155	3.08265	77.7978	4.31508	75.9875	4.49009	67.1142	2.59164	77.871	5.87744	73.6697	0.26549	60.2351	13.0668	29.135	0.282228	25.3239	1.86537
Ralyl	134.467	8.49306	120.42	19.0985	111.895	9.52254	103.529	5.61999	57.9749	6.07345	156.085	14.0122	119.884	11.0016	136.66	27.8912	16.2141	74.8057	16.2913	37.511	19.1931	41.9072	9.30535	131.001	16.4667	65.7881	13.4924	94.8502	17.3825	90.488	5.87326	158.104	10.6534	135.024	8.07525	98.3885	6.38504	143.467	14.6318	127.742	8.35192	90.0602	35.8489	0.07134	0.0604817	0.0481512	0.0125944
Rarb	4.48153	0.514675	7.92408	1.03248	5.59453	1.6108	5.02053	2.84088	5.41516	0.0843679	4.35245	0.461912	7.21831	0.540257	4.62453	0.644936	7.29307	7.61	1.97048	9.42055	2.52959	7.62976	1.93301	5.56789	1.19624	4.95114	1.80271	113.543	20.4612	4.12825	0.630812	4.62919	1.55387	4.93845	1.25721	4.88136	0.186964	4.67367	1.20938	4.67448	0.539438	3.50239	2.57897	0.876161	0.00567524	0.762271	0.114654
Rasa2	10.2752	1.65666	11.152	1.36535	11.5539	0.778856	11.7102	0.647347	5.97066	0.923876	10.7236	1.89894	5.41581	0.8139	7.89991	1.7142	5.66033	8.70008	1.93029	7.95674	1.48986	7.56438	0.201461	8.02926	0.790163	8.2401	0.228094	9.98659	1.72993	5.53217	0.604486	7.31435	0.888355	14.8504	5.69864	10.6441	1.30635	9.368	0.685346	10.5536	1.27715	5.81777	0.962995	5.80155	0.888216	7.58512	1.19558
Rcc1l	9.10599	1.41933	14.0217	1.20324	10.7939	1.02725	12.1	0.466839	8.34907	1.25704	11.6366	0.568589	11.1824	1.05077	7.89911	1.69959	16.1708	10.3417	1.26667	6.05838	1.79916	8.36174	2.62801	10.8072	1.02216	12.5683	0.171297	8.56508	0.837767	9.43798	1.53642	9.21486	1.09322	8.46647	2.29017	11.2418	1.79582	11.7274	3.36972	12.7768	1.93937	6.27097	3.74261	18.2817	1.53977	18.3536	1.27458
Ric3	39.1397	2.19916	47.619	2.60241	56.06	3.29915	60.7951	2.18677	34.505	1.97819	47.8249	1.36152	42.0902	2.47437	35.0603	8.37624	17.2998	44.4646	5.30586	12.3138	6.09346	16.9078	2.92567	42.9087	2.48152	19.5719	1.21173	36.818	4.80875	41.7671	1.29616	45.6991	3.06485	38.6354	2.73316	61.2498	2.6592	42.4058	0.727514	47.8689	6.15659	34.3683	14.7225	6.50858	1.15523	7.53595	1.3767
Rit2	65.5098	3.16648	169.027	14.8739	92.215	11.6372	106.656	6.63367	162.759	15.8379	171.612	10.8586	174.552	5.95866	57.0293	6.51265	4.48176	99.7455	9.93852	14.5806	5.50746	19.2486	2.45529	166.162	7.22136	16.9623	0.557603	73.2375	7.69458	179.029	13.3766	193.078	11.2944	60.9092	11.319	82.5578	5.47861	172.18	4.52174	163.724	2.35396	178.932	49.06	0.0469786	0.00114601	0	0
Rpl27a	445.645	28.5383	794.452	161.522	535.444	49.703	485.078	24.9835	521.49	88.4106	577.593	21.4683	559.757	46.1479	568.004	90.5365	1287.83	560.799	46.9192	679.805	134.809	854.58	242.104	564.885	79.6799	1020.36	68.3521	698.418	59.9186	500.672	25.6227	554.433	37.6452	507.158	70.2033	438.164	35.6373	571.352	92.9071	645.056	67.1831	401.261	203.227	1983.28	11.8476	1531.03	127.354
Sbk1	33.8021	4.83054	21.2758	2.24342	294.709	36.5685	277.183	37.8349	59.8321	10.0278	19.3202	1.69901	28.0866	1.95844	45.6956	5.04818	333.78	192.227	32.4698	230.21	136.068	386.551	97.0874	31.0305	2.14641	528.453	57.9064	50.0072	7.06495	28.2103	3.52328	31.0736	5.99146	43.5081	6.96717	332.8	30.679	21.2746	1.57529	21.4088	1.90268	24.6173	15.9263	20.0235	0.5572	23.7004	2.6537
Scarb2	49.5649	0.323328	82.2602	5.9892	61.4507	10.7475	62.9109	4.43467	91.3586	1.17271	85.845	1.41909	83.4756	4.95527	46.1165	7.81413	49.4151	71.3024	3.34756	44.0806	15.3829	64.4425	8.11643	92.6962	3.48415	71.2643	4.63687	53.4617	3.14212	86.3721	3.3522	89.3658	2.8861	53.414	6.11117	51.5705	2.16742	74.6949	1.16753	78.4667	6.10313	68.597	25.3559	22.4132	0.0646013	24.6543	2.15406
Scg3	297.795	16.5212	303.815	16.2619	377.506	33.7595	404.459	41.1633	295.655	27.7508	264.213	8.5329	346.107	37.579	243.68	3.86172	96.5997	345.555	17.1694	146.033	47.2046	163.579	14.0368	233.413	15.0068	186.955	4.77905	234.124	8.55625	310.296	11.7196	242.806	3.71987	257.475	13.5074	389.29	21.085	225.315	35.6221	298.886	34.7108	191.454	33.5748	0.62991	0.276533	0.664873	0.316386
Sec16b	1.28318	0.138513	0.256897	0.185749	0.246943	0.0335776	0.571014	0.055715	0.446763	0.12368	0.271697	0.0835637	0.450703	0.0743604	0.321483	0.0924556	0.693863	0.237982	0.130693	0.834212	0.34432	0.374892	0.121914	0.311067	0.128315	0.377567	0.0559405	0.553729	0.282995	0.300422	0.12097	0.486384	0.164726	1.24558	0.245697	0.231864	0.167142	0.39501	0.0853077	0.43952	0.140726	0.119197	0.0888694	0.447103	0.369868	0.189115	0.0231041
Sfxn2	1.86882	0.311828	3.36691	0.458365	4.53331	1.02532	5.52098	1.42597	2.91487	0.261658	2.59504	0.679587	2.00138	0.494171	1.80547	0.234908	9.3988	4.73401	0.616308	5.15065	1.54188	5.50681	1.00329	2.46802	0.357051	7.36304	2.1626	3.35428	0.38386	1.70489	0.444562	2.02294	0.57301	1.80119	0.200286	5.43753	0.460265	2.47302	0.736713	2.87558	0.34545	1.30191	0.723287	12.1405	0.437699	11.1666	1.84042
Skor1	0.110931	0.0186988	0.623142	0.191092	8.28215	0.633101	11.2765	1.99244	4.4517	0.465252	0.628329	0.173276	5.01877	0.888452	0.0953609	0.0760315	0.803588	7.59645	0.725228	23.2474	6.86641	2.72892	1.71081	0.45006	0.273163	6.50015	8.18629	0.107677	0.0569406	2.42871	0.345533	1.44179	0.445542	0.0646391	0.0129951	8.81364	1.11692	0.269319	0.148296	1.63655	0.906339	0.205161	0.186971	0.0341818	0.0483404	0.0226255	0.0319973
Slc22a3	1.75944	0.436728	2.48047	0.309815	1.20359	1.21481	0.077247	0.0670274	0.300013	0.135732	1.55889	0.114624	0.552108	0.123481	1.75875	0.455366	0.0664204	0.0996503	0.030318	0.358053	0.269526	0.720582	0.283501	1.72717	0.296816	0.913057	0.774469	2.05555	0.127032	0.263091	0.062423	1.16869	0.715509	1.4816	0.552579	0.127228	0.163031	2.84603	0.776127	1.83032	0.350668	0.67455	0.648563	0.0456201	0.0314164	0.0325355	0.0460121
Slc39a8	1.77836	0.152664	2.86095	0.130542	2.89477	0.300799	2.69823	0.348146	3.80013	0.0264872	4.03841	0.517405	3.87571	0.268963	1.91724	0.245217	6.29555	3.13606	0.634153	10.153	0.987806	8.086	0.443424	3.37957	0.351715	7.58035	0.760252	2.16924	0.405699	4.38215	0.687777	3.29956	0.319355	1.89255	0.345322	2.46635	0.358897	4.00718	0.567154	3.92303	1.26382	2.66079	0.363383	0.414624	0.141276	0.338301	0.134446
Smg6	18.8767	0.341031	29.1	3.27245	24.5051	2.53917	19.2474	1.04722	14.8566	1.16399	24.213	1.12165	19.4393	1.45786	18.3722	1.25043	30.8071	17.3168	2.53256	25.8907	7.30932	44.0297	4.99758	19.8241	2.73914	32.3585	2.25297	20.4402	0.360594	17.0861	0.550679	21.6103	1.45637	21.3176	3.97148	23.2313	1.88105	23.3423	0.250266	30.5546	1.03279	17.9599	6.85965	18.9795	2.61313	18.2707	0.176324
Snrpd2	49.0658	2.49702	52.1865	4.83884	47.4804	3.92842	45.64	1.23617	40.2212	7.27158	47.8917	1.37739	43.6922	1.96523	48.6072	9.53168	112.936	45.4682	5.81593	53.5449	13.4785	68.1961	20.4034	42.2206	3.68423	82.1732	5.57226	53.8317	8.06722	40.4227	3.47177	47.1586	2.96644	48.847	9.42434	45.1449	3.37017	46.848	4.52891	56.1728	2.52698	34.28	17.3228	106.407	6.45977	84.0319	10.8843
Ssfa2	12.108	0.836942	17.2371	0.909232	22.5789	0.727755	22.7415	0.920913	30.2398	5.06813	17.5348	0.803824	25.673	2.97166	12.0984	1.1406	5.20128	25.1328	0.910309	6.48131	1.84126	5.75338	0.472846	20.0315	1.44052	7.05429	0.169879	14.6799	0.254951	29.1703	3.16073	19.2151	1.2493	14.2506	1.26126	22.5431	0.458101	18.294	0.328083	17.654	0.87752	13.3546	6.17433	7.74195	0.375138	7.69688	0.0731424
Stk33	0.806316	0.350732	14.9749	0.165605	6.85766	4.06776	0.515801	0.561461	2.31929	0.300917	7.56058	0.984258	3.3747	0.581883	1.75178	0.349045	21.3382	1.02381	0.373596	6.45605	3.08561	6.36371	1.21915	3.42187	0.211294	12.5248	3.70986	2.58016	0.109773	2.40018	0.437823	4.32719	0.644398	1.76926	0.130148	0.455973	0.124011	5.43795	2.10364	12.3235	3.20604	2.64593	1.01826	6.84522	0.396051	3.04369	0.0319839
Stk36	1.81093	0.265077	6.60773	1.53161	8.84527	5.23467	4.54489	0.877406	4.2778	2.08361	5.6096	0.435183	3.50409	1.15517	2.7382	0.0853116	14.9546	4.00093	1.15513	12.602	4.49481	24.204	8.35877	3.69606	1.00367	14.6422	2.15066	3.27639	1.1967	3.9167	2.17165	3.18699	0.17798	2.98631	0.623009	3.85872	0.887933	3.51055	0.0501339	4.58021	0.800136	2.88075	1.52016	2.44559	0.485774	2.86345	1.34908
Stx1b	343.342	14.2047	200.112	13.1156	361.595	14.9044	330.931	0.932991	253.848	21.3219	287.988	3.09464	374.345	11.1943	249.092	5.72161	33.1327	297.16	23.2412	55.5406	17.1616	59.4819	3.41349	287.405	31.9935	73.1063	6.72485	225.954	7.99933	354.409	7.62687	335.654	6.74887	342.974	32.4765	387.089	7.4866	240.068	10.1758	259.441	3.01744	246.668	61.6659	1.18748	0.238843	1.46326	0.0218206
Stxbp6	54.6796	1.88468	13.3496	0.953675	7.87039	6.45161	5.3143	0.806899	32.9794	2.77194	32.5091	4.72384	27.439	2.42541	22.7217	5.9614	10.8566	11.8869	2.01446	9.56214	1.66533	7.74005	2.69718	31.2663	2.12066	8.78692	6.37914	21.5253	4.46409	23.5793	3.42765	27.9627	2.81723	68.5798	14.6958	5.88726	1.34425	33.1041	2.98911	13.1022	4.16409	22.7461	3.58566	1.15576	0.136007	2.51213	0.854852
Tal1	0.660431	0.100939	0.612545	0.203518	2.71218	2.58209	0.516733	0.0536681	1.4342	0.544924	1.6208	0.186133	1.37212	0.514221	1.9537	0.130769	0.975242	0.760453	0.197013	10.9028	8.98255	3.60079	0.596662	0.862805	0.0782606	71.4687	3.44471	0.641023	0.044037	1.47168	0.199831	6.70141	1.49047	0.644181	0.139405	0.652612	0.288037	0.976064	0.074283	0.5242	0.0270419	7.2817	4.06062	0.103158	0.0648865	0.27783	0.089633
Taok2	88.3998	4.79136	95.6056	7.67778	93.4036	4.35588	92.5029	3.48315	78.6701	7.43124	99.436	7.65314	80.8984	7.19839	88.5143	6.73812	104.389	86.5066	9.10446	65.0701	32.2704	94.9347	20.2907	90.1463	6.50596	119.211	0.683489	91.8665	6.02203	77.9459	2.08664	84.3237	0.830344	91.3051	1.75906	91.1156	3.17791	97.4955	0.462236	104.167	1.33127	60.5373	29.015	32.6903	3.86386	34.0479	0.0853973
Tfap2b	0.483459	0.252023	0.473184	0.237989	21.0015	4.52354	29.7226	7.2926	7.7772	1.17041	0.631644	0.411162	9.09273	3.3166	0.219482	0.0537383	3.40034	12.9405	2.82942	114.215	53.4115	3.31473	0.533591	0.208006	0.223754	199.668	65.2252	0.154817	0.0900728	8.01382	3.29808	14.0388	2.3736	0.293996	0.152032	24.4581	1.50649	1.73096	0.626372	0.0903441	0.100339	1.28644	0.154592	0	0	0.0329719	0.00778376
Tlr4	0.444185	0.136314	1.16429	0.192484	0.655974	0.359776	0.472267	0.318266	0.587114	0.0902688	0.311459	0.0889759	0.88139	0.221808	0.541602	0.188368	0.245291	1.20006	0.538018	0.555037	0.327605	0.555261	0.321314	0.934448	0.234314	0.594214	0.480247	0.652226	0.434062	0.584607	0.0641289	0.692376	0.412418	0.575383	0.258813	0.604899	0.252972	0.533257	0.0353644	0.419141	0.0954994	0.42225	0.349894	0.054943	0.012521	0.0549144	0.0129451
Tmem160	34.3619	3.13717	30.105	11.2497	40.4172	15.9839	26.3192	4.10682	56.3476	22.0496	24.2155	4.42856	39.6261	22.5546	52.2348	24.3076	28.8282	56.0298	3.56706	7.25814	3.29145	15.2588	12.2431	33.8149	10.4969	24.11	7.10831	21.974	3.92383	34.4935	7.66124	28.5215	2.84456	33.5799	6.02881	28.1012	1.96677	25.5673	0.624644	21.9539	0.535075	22.3159	17.7757	21.0521	1.1135	21.7503	5.98506
Tmem18	20.2237	0.407189	24.1573	0.600291	23.3638	2.06487	24.2205	2.79092	20.9909	2.07199	25.7614	3.15865	21.7435	1.53566	17.3499	2.38722	12.5585	22.3635	2.78741	14.302	5.13541	9.8191	2.82627	23.701	0.666724	15.7792	1.81426	22.987	3.39619	22.7586	1.40713	24.8275	2.27094	24.0017	2.83798	24.812	0.588632	24.8119	1.79668	24.8375	4.67933	14.9783	5.44352	17.8466	0.635272	17.4547	2.81173
Tnni3k	0.331711	0.25403	0.0242954	0.0211504	0.0328529	0.0410861	0.0514597	0.0891308	0.0878526	0.0197421	0.0112876	0.0225753	0.0366527	0.0339442	0.548745	0.101746	0	0.0357833	0.0413214	0.0830797	0.0739184	0	0	0	0	0.0622776	0.032687	0.0216211	0.0374488	0.0288929	0.0364564	0.136733	0.0424725	0.346993	0.104456	0.0345974	0.0453484	0	0	0.0433338	0.00128283	0.253499	0.134513	0.0145404	0.0205633	0	0
Tomm40	76.2963	9.89922	76.1231	6.45981	85.904	7.66385	80.7608	9.60948	71.745	10.0385	76.6877	7.60525	82.5596	14.5493	85.3507	18.9968	93.0891	87.2364	6.25627	35.0322	19.2299	57.9984	22.1887	83.4518	8.79296	73.7505	9.69977	70.7749	2.74591	71.7865	8.02851	84.3408	2.37433	82.2901	11.8978	82.0718	1.79504	84.0006	7.32659	78.204	2.04397	56.2925	38.0479	149.162	2.92834	145.974	5.07986
Trim66	10.0857	1.30231	14.6126	1.78473	7.76232	2.95723	8.74402	0.665936	8.55825	1.73501	23.9917	0.994096	16.7066	0.819374	7.72565	2.60463	0.593126	6.66071	1.79383	0.552828	0.258589	1.0646	0.120378	19.4597	2.14069	0.696559	0.0738255	9.11548	1.57367	15.8562	0.855825	19.8436	0.402141	9.48522	0.987308	6.24308	1.15616	22.7279	1.42046	21.7185	1.56768	13.1243	3.19405	0.447406	0.123602	0.538724	0.0878734
Ttll4	10.5228	1.75476	13.2552	1.92375	26.1063	4.85502	24.2119	4.25504	11.7198	1.80819	12.9874	2.21686	11.2359	1.02927	8.97365	2.21893	80.9302	18.0568	2.34495	25.5666	7.44345	29.4961	9.56124	8.65623	1.61124	38.2658	1.07564	16.1236	2.00922	10.8855	1.56054	10.7355	1.71341	12.0633	2.57995	28.362	1.82	11.4855	0.972166	12.6281	3.69946	5.41467	1.82875	48.6389	1.27505	56.6906	3.12719
Txndc12	33.8496	1.43545	56.3321	4.55984	56.7415	2.55612	60.1527	2.19836	45.1859	3.13454	48.2722	2.50356	48.57	2.15606	32.3184	2.12342	66.5218	51.4494	4.07721	50.4052	11.8289	66.6915	3.00251	46.6414	0.567107	60.4991	3.2486	40.0706	1.91012	48.5192	2.46424	49.8289	1.94445	35.9692	2.64176	55.9291	3.13088	43.4396	6.31267	54.5077	3.79913	31.6334	12.9127	38.0365	0.311721	39.0085	0.40059
Ube2e3	116.159	2.25542	92.3908	12.4122	165.019	27.1439	139.726	10.9351	82.3536	11.1593	93.9362	1.68073	85.0509	5.45758	137.009	8.83416	276.655	127.86	13.1703	195.089	77.7932	258.66	37.5718	80.9074	7.77661	288.496	16.2874	82.1203	10.4047	79.3191	4.93422	80.3459	4.14981	133.374	14.2816	160.119	16.4098	111.131	10.4284	94.1291	0.0226345	52.9075	23.8373	38.073	0.0899016	44.9253	0.671751
Usp37	24.9014	4.22997	28.759	1.96989	33.4383	5.41919	42.6274	11.2938	20.749	5.39429	30.2017	7.74298	23.0433	3.04136	21.8797	8.84703	68.3798	22.0634	2.25235	36.7117	20.0762	38.7474	16.5423	25.0817	2.4749	46.1943	3.77092	27.0702	2.76423	19.2009	2.13538	24.5256	3.2963	21.3786	5.65159	40.0322	8.01792	32.1967	2.01492	27.3979	1.70055	14.3096	7.16207	69.674	3.66985	56.804	16.5414
Vkorc1	17.2422	1.5577	39.2592	1.78931	24.0175	4.90512	23.8913	3.39323	29.2785	3.71105	26.4847	2.15062	27.3241	1.10449	23.1118	1.04402	23.0811	25.796	3.35042	38.2418	25.0804	24.6947	3.14399	25.5784	3.80989	20.2315	4.49089	24.3711	5.08563	26.0778	2.13687	29.3835	4.12384	20.7816	4.33683	19.5878	4.26661	24.8125	4.68051	32.8546	1.82024	25.1072	5.5317	19.5887	0.647639	19.4076	3.2695
Ypel3	259.462	31.6541	205.195	44.5459	460.828	99.9204	384.549	11.2507	302.84	52.9046	253.836	49.405	338.022	92.3218	286.697	58.3352	93.1369	406.53	23.945	65.4983	18.163	93.3708	17.598	265.986	38.7223	106.693	21.2863	198.889	9.4747	285.8	34.5992	296.389	26.856	297.885	47.9297	366.985	53.2605	279.535	29.876	207.668	2.08469	214.461	112.558	10.9677	0.830327	11.9327	1.5061
Zbtb10	2.58581	0.109055	3.66364	0.503473	3.98039	0.416162	4.35414	0.484151	3.11299	0.576002	3.07798	0.508761	2.38923	0.457891	2.07698	0.214004	8.82077	3.52042	0.208852	9.38174	0.58237	8.79682	1.05907	2.94857	0.0464465	9.04602	1.18068	2.29129	0.197261	2.33337	0.167285	2.6475	0.26168	2.75201	0.514818	4.52378	0.323669	2.90224	0.58226	2.92311	0.240169	2.19525	0.40341	7.8285	0.726107	8.20092	0.457519
Zfp142	14.4753	1.73616	18.2328	0.20053	20.3689	1.6863	22.4405	0.897847	10.1529	0.651764	16.8163	2.26755	14.1783	2.871	13.4667	1.09473	16.5562	15.5082	1.48945	13.6173	1.24187	13.7783	1.77574	14.2142	1.61973	14.3843	1.05922	18.2784	0.920363	11.7628	0.811552	14.1123	1.35863	14.7333	0.722439	24.519	1.23786	14.8346	0.132759	17.2405	1.46695	10.0721	3.6604	16.1157	1.64537	16.6196	0.243174
Zfp608	8.35233	0.391099	13.1252	0.645246	11.7689	1.4431	13.4454	0.41653	9.77232	2.13435	13.3491	0.371345	8.41308	1.2857	8.48069	0.710302	25.3636	11.1756	1.72448	34.7261	3.92118	39.0798	4.84486	10.886	1.02127	35.3878	1.96646	8.3242	0.570894	8.93732	0.512016	10.1862	0.34686	13.1737	4.36399	12.6534	0.537134	14.0315	0.620628	11.6176	0.730653	8.95025	1.49431	0.0897358	0.0342384	0.0533493	0.00184173
Zfp64	11.6761	1.07686	16.7624	1.27139	13.2608	1.16918	13.1333	1.21696	13.1295	0.978368	14.3866	1.37365	13.6746	1.17749	13.1176	1.09732	20.433	12.7684	1.36138	19.3538	1.49467	18.543	2.19265	13.0067	0.878803	27.9206	1.83266	17.8964	0.702223	11.9071	0.994315	14.506	0.762888	13.1062	1.4124	12.9852	0.909259	15.5166	2.85825	15.8206	0.820887	13.6511	2.86898	52.4789	0.069848	52.1565	0.428846
Zfp646	10.8567	0.677343	14.3074	0.374449	16.7033	1.28679	17.9776	0.916957	10.3665	1.16934	10.2259	0.165668	10.2009	1.4633	10.1698	0.961938	37.7612	13.2622	2.29059	20.9993	6.02141	26.193	4.1011	10.4846	1.05465	29.9047	0.361869	15.6215	1.0991	9.47462	0.518618	9.96976	0.788984	12.2056	2.62593	19.2994	0.464694	10.6229	0.360992	11.3044	0.0203505	7.62829	3.91055	27.3924	1.01718	26.4467	2.03159
Zfp668	13.4624	2.84729	13.0783	2.05267	12.8621	2.44894	13.8088	1.61508	6.42049	0.6061	10.5784	1.53281	11.0395	2.4052	11.4715	2.0514	30.2104	10.231	2.08275	23.6917	8.46869	31.0593	2.1293	9.83726	0.83199	29.9177	0.775138	15.4486	3.4872	9.25734	1.01306	8.46469	0.653279	15.1109	1.85026	15.9395	1.27221	11.0764	0.913858	14.6454	1.45023	7.00397	2.47024	10.6459	1.49856	11.2008	2.65719
Adcy3	38.2149	1.46997	48.8167	3.8609	23.0165	4.91896	25.3129	1.25523	20.8471	2.55951	42.1575	0.985557	36.5428	1.81878	36.0861	5.98285	13.2944	19.6871	3.22696	6.91519	2.86026	8.95547	2.39684	35.7757	3.35647	11.477	1.05684	43.959	5.49785	30.5264	1.75974	38.7293	1.46052	34.7101	3.73064	20.1438	2.07579	35.3908	5.72138	48.1125	2.34498	21.1412	13.3025	5.44349	1.13164	6.72612	0.477337
Dnajc27	61.1358	1.32115	58.2956	5.54811	57.6416	12.3863	56.9279	5.61346	79.4829	7.77896	84.5793	2.5752	97.7756	9.70188	52.6645	10.8568	10.4978	61.8716	3.06087	7.38562	2.69759	8.6929	1.51937	89.3879	5.53354	11.6442	0.487981	63.9638	1.79876	101.291	7.29688	91.5958	4.02604	62.0016	7.66868	55.4876	1.43132	74.1727	6.62604	75.3746	6.32342	64.3615	31.8512	5.23766	0.096373	5.80719	0.616942
Cdkal1	8.33327	0.882426	13.202	1.58659	17.4463	3.17392	17.5391	1.46936	12.4825	4.63576	13.8502	2.57177	11.8554	1.45993	9.12451	0.717346	13.491	13.9001	1.23909	15.0561	2.96586	11.5786	1.54777	11.5701	0.858846	10.8622	1.66618	10.997	1.72982	12.614	1.97841	11.331	0.32217	10.0676	1.42099	19.9116	2.36398	12.7772	1.28506	11.4533	2.03258	8.48984	2.01104	23.0012	2.28704	18.3822	0.113236
Cobll1	2.87554	0.62136	4.25039	0.484967	8.56127	1.20453	7.7889	1.64441	13.9538	3.54829	6.76426	0.833142	7.26352	1.13578	5.989	0.719948	3.33091	10.6981	0.583649	6.23128	1.19376	3.63515	0.728753	7.39748	0.947564	2.50415	0.189236	4.65298	0.314143	10.113	1.45577	8.82895	0.952878	3.24471	0.296222	8.31618	2.12143	6.23657	0.200683	7.71223	0.256103	10.8186	4.28959	1.25683	0.051162	1.33526	0.22448
Bdnf	22.3651	2.39529	8.14114	1.16233	6.2635	1.49099	9.63949	3.42087	1.86852	0.249436	9.28539	0.887259	4.51391	0.466508	10.0276	2.95757	0.291096	3.49908	0.614429	2.03979	0.401111	1.29413	0.472606	4.46627	0.217615	2.10012	0.368858	1.6645	1.16671	3.3659	0.76689	8.18859	0.736046	14.0346	2.12829	9.7221	1.03355	4.64945	1.21858	7.22771	2.19154	5.31862	0.541803	0.246468	0.0173431	0.327688	0.160142
Lepr	1.20604	0.613486	7.69099	2.65189	0.684718	0.284023	2.12197	1.28094	4.18138	2.13244	3.79344	2.86061	3.61733	2.12109	1.89179	1.87303	2.289	3.32728	2.22128	9.33216	4.89543	4.59475	1.96195	1.90491	0.34808	3.68092	0.168127	0.767927	0.441867	2.52345	1.13118	1.20176	0.152052	1.76247	0.84426	3.49781	1.90827	2.48288	1.56013	2.94596	1.26461	3.32746	2.68589	2.99478	2.83004	1.12042	0.109222
Ntrk2	186.231	10.0143	359.774	16.716	149.5	31.6728	125.471	8.52354	155.107	15.6902	264.421	14.4036	158.9	23.2595	174.651	12.0366	36.3866	116.747	6.12791	46.808	9.5783	32.4547	2.79569	196.855	2.10037	59.0716	3.33771	171.393	10.5249	155.841	6.27421	198.113	6.84598	189.756	5.31583	116.999	6.18037	248.953	14.2169	274.517	33.4264	140.836	33.6822	0.960346	0.178024	0.885533	0.182846
Pomc	2.66846	0.375995	550.713	122.59	2.8247	0.745513	2.02531	0.52516	2.54629	0.229136	4.72422	0.942072	3.28364	0.543943	2.23648	0.833976	4.33186	3.30413	0.655495	1.11745	0.706856	71.6545	33.5199	4.78924	0.922975	2.73592	0.821432	3.40408	0.708948	2.56062	0.830464	3.79505	0.953897	2.13426	0.565464	2.42305	1.01168	3.50385	1.21028	11.4907	8.35219	4.94269	4.7841	1.58454	0.377194	1.10287	0.738827
Sh2b1	60.3129	5.49525	48.4305	1.57062	57.5749	3.41751	58.7805	3.33718	43.9612	1.56804	53.4926	5.34469	44.4246	3.17129	59.3224	8.34453	61.282	53.7246	3.32586	47.5569	19.4977	65.0836	2.56666	47.7895	2.13626	67.382	1.76432	57.5686	3.15096	43.8587	5.56711	48.4008	2.02043	59.7812	6.10643	55.7921	1.61403	58.2409	3.11161	48.4117	3.47214	35.5896	21.5232	33.6824	0.921176	36.7137	0.0725562
Tub	73.9668	1.28069	114.662	10.0586	50.7316	5.7147	54.1437	4.13129	32.403	2.34317	83.0059	11.6065	43.558	9.1709	82.1441	18.0162	51.6398	38.9731	8.28036	48.1643	23.0148	133.102	27.2062	57.4183	4.84818	80.312	0.728546	64.312	5.48566	38.4759	1.63062	60.7885	2.00056	66.843	1.76828	54.7039	5.43977	70.5011	9.80904	110.153	19.298	42.1317	20.3736	1.5748	0.30701	2.40004	0.234388
Bbs4	40.5705	0.45276	49.5481	5.47573	37.3279	3.30905	36.4498	2.20009	32.009	0.487666	51.4873	2.48633	37.7141	1.75518	34.9816	4.10933	17.8287	31.2763	2.87181	17.3478	4.37989	23.5785	1.4795	43.7606	2.08598	23.0302	0.917117	41.0173	2.52926	36.2635	2.08059	46.7061	1.43131	39.3944	2.20471	36.8576	1.881	45.6923	4.98181	52.0805	1.46397	32.5823	12.0828	9.19441	0.902555	9.85272	1.39389
Ache	66.0114	1.24201	229.05	20.5587	88.0158	25.7322	93.0121	10.0792	211.978	33.3717	224.781	17.2963	277.016	8.50076	66.9175	11.5737	2.55727	119.934	23.0568	9.32432	5.46708	14.5651	2.82783	250.168	43.2417	17.1257	1.41417	99.1719	9.53964	225.936	24.453	308.337	16.7216	58.4951	10.7963	59.2303	7.12258	197.852	43.7025	261.957	21.7556	178.834	99.089	0.12596	0.1168	0.112216	0.114648
Entpd6	38.7352	1.90946	77.1313	10.1858	26.5406	4.33215	24.004	1.67045	24.9026	2.26834	68.8809	2.64204	43.6678	4.12971	54.3594	5.56409	18.1543	24.1542	1.81191	16.196	7.10221	22.1318	3.97601	50.0207	5.89456	27.3585	1.85612	44.067	2.13024	35.8559	1.59277	55.9912	1.70584	37.121	2.84884	24.9421	3.05134	58.2459	11.2403	86.3269	3.51765	25.3806	15.0126	16.7231	0.830433	20.8928	0.744527
Ksr2	20.3073	1.87664	19.2435	1.40771	22.6193	1.22095	24.2242	1.274	8.33497	1.31527	17.0626	1.01396	11.5913	1.72883	15.5482	2.75017	3.72839	14.4001	3.83031	8.81742	3.31776	10.4977	1.32345	12.7051	1.04825	10.4306	1.86453	18.5301	2.95593	11.6684	1.1554	14.3243	0.329544	18.0536	0.950366	28.4264	1.12457	15.8125	0.0994899	20.009	0.791097	8.90995	1.70095	0.726021	0.117938	0.56506	0.0726631
Rab21	26.2821	1.16143	43.863	5.65333	43.0304	2.43671	43.2983	1.52091	43.2334	2.3613	42.5649	1.23295	37.0413	0.760053	29.26	2.93556	22.1143	44.8721	2.32355	21.3022	6.69908	23.4293	3.85763	44.4264	2.39155	32.3554	6.80872	30.0995	0.843807	38.1951	1.66744	39.6446	0.906575	28.375	3.26707	41.9351	2.0063	38.7159	0.871742	42.4571	2.14668	31.8084	7.28297	12.82	0.289299	17.4273	0.205004
Rapgef3	14.2287	0.319746	32.9258	2.12534	16.4416	3.80973	16.4426	1.31285	39.7823	5.39234	33.0592	2.7524	35.039	6.4841	22.9903	0.780482	11.5704	26.5784	3.78053	7.61261	1.87176	9.33475	1.45141	35.4004	4.12887	6.20006	1.71664	33.9264	8.00183	33.568	1.15826	29.4309	3.14753	24.1389	7.96964	18.2383	3.21206	45.7215	2.20321	38.979	2.24908	25.3061	15.7241	6.00318	0.159489	7.56546	0.404985
Zbtb7b	11.6504	3.06186	14.5044	1.89625	42.0574	7.52817	33.8903	1.35684	34.5571	2.82348	19.7938	6.08694	25.5995	1.63581	8.49867	0.24429	2.44937	45.2152	1.64762	3.19656	1.99974	3.7899	1.79369	25.8666	3.98643	3.66524	0.352264	10.0538	1.98411	29.7023	2.9514	20.3683	1.7157	10.1927	2.95532	46.8872	7.37573	24.7547	8.2166	12.5904	7.76782	22.0436	9.29061	14.1624	1.4651	11.7636	3.71054
Zfhx3	1.91582	0.411946	16.4369	0.375447	3.95431	3.77192	1.28672	0.332134	6.47166	1.60724	20.4873	1.19248	13.5411	1.81367	1.885	0.378395	25.9109	2.9961	0.600135	56.8331	20.8529	74.9712	14.4032	20.2	3.05205	82.9673	21.2554	9.16887	2.551	11.1603	1.22893	16.6886	1.15409	1.85942	0.0305215	3.06429	2.25372	28.7688	2.42323	14.2071	0.452089	15.9995	1.68929	7.81951	0.0402485	8.22651	0.163773
Zfp169	9.32602	1.31468	10.1729	1.69102	10.9104	0.688498	11.5472	2.31534	8.37012	2.99132	11.6834	2.45637	10.1101	1.19247	5.18781	0.264114	5.65756	9.29728	0.991016	10.9287	1.98742	9.08765	0.512567	7.75646	2.77131	12.1753	0.895027	12.2923	5.33354	8.11696	1.89261	11.2371	2.32271	7.51243	0.135381	16.4945	3.91485	7.98297	1.97724	8.70579	2.9317	7.24931	2.43273	3.1266	0.0473698	3.72248	0.0196943
Zfr2	45.3082	2.46619	50.7848	5.6412	43.1743	3.82789	43.2585	0.92052	30.6179	1.52133	55.309	1.6082	44.8672	2.31581	50.8297	7.32306	15.5227	40.3564	8.52852	19.7182	7.48796	28.1879	3.2314	43.1018	4.22161	35.0896	2.85215	43.9432	3.30027	35.3701	3.06492	47.2794	2.82498	45.8877	8.06061	44.5631	1.34954	61.334	7.62598	59.3091	4.33583	30.726	17.3622	0.464846	0.304138	0.328992	0.226294
Sim1	0.00910253	0.0157661	1.19603	0.357048	0.00387748	0.00775495	0	0	0	0	4.17155	0.838964	0.00402773	0.00697624	0.034634	0.0311384	0.266299	0.019989	0.0399781	0.408406	0.087062	14.4755	4.73861	1.25246	0.35253	1.31149	0.760326	0	0	0.0174944	0.0209142	0.0165516	0.0168094	0	0	0.00937535	0.0108949	3.95974	2.58218	2.89847	0.990471	0.424902	0.372712	0	0	0.0054505	0.00770817
Pcsk1	29.3788	3.34429	50.3995	3.07097	14.4743	6.60609	12.5944	0.851204	7.1147	2.37366	31.2183	0.695026	22.148	5.85504	21.727	4.39202	1.58758	12.3038	2.7989	1.9278	1.38881	2.58381	0.373022	31.8618	4.37575	1.66561	0.361599	10.2006	2.95473	13.8926	3.08763	23.8869	5.6241	30.7122	9.84558	9.986	1.79474	20.8641	6.43884	32.0897	2.13857	17.423	5.67927	1.12399	1.00142	0.436743	0.011243
Gpr151	0.534132	0.371176	0.542319	0.196741	0.409602	0.169452	0.318586	0.126307	0.365329	0.166492	2.05152	0.406369	0.292932	0.169573	0.591747	0.39837	1.31519	0.367704	0.0601986	0.874059	0.514879	0.432644	0.0304983	0.631502	0.084748	0.869397	0.0496035	1.57532	0.211314	0.242977	0.136248	0.654954	0.435473	0.610232	0.0722894	0.56124	0.203584	3.23219	2.08745	0.881258	0.245962	0.383229	0.0844286	0.554234	0.199321	0.525641	0.00749321
Nrp1	16.7335	2.45508	22.3546	3.93623	5.66703	2.0601	5.00428	1.3056	9.46466	3.24999	19.0944	2.10398	11.1301	4.48733	14.0587	2.75811	18.6872	8.01523	0.667698	29.1838	3.2097	40.3624	2.0646	13.7863	1.86445	36.4945	7.98158	15.2031	2.17299	9.50363	1.44997	11.0576	0.746527	12.1721	3.50165	5.68295	1.85154	18.2759	1.80248	16.6876	7.31671	7.49874	2.45926	0.393056	0.127885	0.33202	0.0223693
Nrp2	6.85207	1.5353	34.3696	3.3732	6.3548	4.47592	4.05963	1.43201	8.83572	1.36556	21.1051	2.48078	22.0231	2.25652	25.0548	2.80091	43.8502	9.30407	1.38949	55.4271	14.402	60.0967	7.54144	13.3969	0.552517	40.0945	14.8867	14.0499	5.07291	16.2441	2.49822	15.6179	1.31108	11.9975	4.47093	4.15435	0.657995	22.1119	2.71921	24.6522	5.53151	10.0949	2.70205	0.91077	0.251732	0.947659	0.0777392
Plxna1	70.6922	8.39686	53.4476	14.0177	35.6682	3.08169	35.7493	4.02	22.344	7.28	58.4427	10.1172	33.503	5.06179	40.9374	11.1426	92.4121	30.1987	4.47501	106.402	50.373	206.456	39.5709	36.0881	4.35883	172.772	36.0359	26.2066	5.72211	33.9195	1.05127	48.6367	4.89415	63.5199	11.6846	40.4592	5.673	59.9287	7.56137	72.8325	3.96679	34.6966	10.5835	69.1894	1.22187	61.4728	2.75939
Plxna2	38.9601	1.71503	24.3061	0.864428	18.2196	0.991871	28.4557	2.0952	11.8796	2.23922	19.6236	1.53123	22.4566	0.72909	39.3059	5.91754	65.2988	14.1201	2.12777	46.0659	14.296	25.245	1.7172	19.8637	1.4177	42.0235	5.83083	45.3328	2.48013	16.9741	3.34123	20.8423	3.80914	36.0981	2.68067	17.5921	0.55592	15.7594	1.10985	26.588	3.42727	10.7482	3.56821	2.47346	0.0558409	2.37594	0.258466
Plxna3	12.9882	0.785477	36.5479	3.43139	28.2752	3.49724	38.8062	3.60148	7.98836	2.04125	28.5466	3.95409	16.0295	2.69112	17.3696	3.6143	76.5632	19.5814	3.91884	62.8334	27.3485	95.6215	17.5943	15.417	3.23819	115.067	0.00268701	16.5185	3.1418	10.0922	1.21652	22.7646	2.53709	16.9037	6.65172	26.2538	3.70359	24.2297	4.79903	37.108	0.265384	8.24741	3.722	3.68815	0.506801	5.4007	0.465624
Plxna4	29.6886	2.93669	25.185	2.71503	20.9664	2.70389	19.5007	2.15763	19.1968	3.22413	24.3037	1.97823	29.1476	3.31656	26.0739	4.40131	9.27757	16.4082	1.4363	27.2314	4.61402	17.9625	1.26391	23.0323	1.54852	24.2403	3.89814	23.2468	1.71087	26.3231	2.58754	26.5293	0.925625	24.763	0.293299	22.9664	0.434496	17.8233	0.615289	27.7686	1.42109	19.1975	4.62758	0.288785	0.0527707	0.319557	0.0547117
Sema3a	8.72522	0.905187	5.29327	0.563803	11.9487	2.0818	8.26767	1.40862	4.86331	1.19267	2.3425	0.3085	10.798	0.430154	9.44757	3.82657	8.39222	7.55084	0.767985	16.1689	6.04359	7.65232	1.37614	6.2232	0.986833	6.62887	0.387017	7.05556	1.24738	10.7719	1.07338	5.94746	0.684399	13.9333	2.91877	15.3579	0.516671	3.34112	0.134345	3.2633	0.13144	0.706976	0.338946	0.0575714	0.0814183	0.141979	0.200789
Sema3b	1.33969	0.613921	5.98046	3.15482	1.74105	0.564717	3.42917	3.99551	18.1178	11.2005	2.5489	1.11347	1.87284	1.11572	1.3389	0.514094	2.53201	6.3909	3.08842	4.69542	2.08129	3.50539	0.678156	3.57779	1.13087	4.57275	1.5237	0.831948	0.416225	6.15827	8.73874	2.05082	1.05152	0.737253	0.3536	2.97645	2.04698	1.46896	0.304109	1.23785	0.0189547	1.06045	0.529139	1.71505	1.00695	0.707073	0.0361232
Sema3c	15.7388	4.47685	9.01887	1.06339	6.65549	2.88366	7.74787	3.31712	9.57333	1.88641	13.3556	1.37107	18.5222	7.12421	16.7152	3.913	4.65794	6.6718	0.757877	13.7467	4.59321	8.70069	0.36693	13.2526	1.55117	8.826	2.25353	8.61118	1.56387	15.0636	2.02291	15.2077	3.82947	19.9028	7.23393	7.3736	0.890608	12.0729	3.81662	12.0111	1.17745	6.40633	0.812654	1.04901	0.281337	0.61516	0.100584
Sema3d	1.87574	0.55684	2.74637	0.127688	1.23969	0.142704	2.39108	0.560188	2.93673	0.490999	2.90161	0.434884	3.70948	1.22937	2.35709	0.606144	0.422198	2.34598	0.393926	4.05061	3.13567	1.54308	0.0570269	5.82707	0.201554	1.05084	0.212125	2.04983	0.317309	3.624	0.803827	3.09971	0.699187	2.44441	1.04264	1.97516	0.682938	3.05847	0.59582	2.59053	0.762635	2.21555	0.410888	0.030406	0.00791807	0.116368	0.129179
Alms1	2.90831	0.196853	4.13749	0.358077	13.0754	1.10162	17.3023	2.98332	3.69741	0.606438	4.20072	0.592298	2.84202	0.443691	2.30406	0.419986	12.0904	8.9946	2.73626	7.77044	0.515339	7.20759	1.59671	2.71933	0.326276	8.52349	0.406704	3.48461	0.693388	2.83525	0.282845	3.21191	0.569701	3.21744	0.84234	17.5056	0.708295	4.49721	0.133841	4.52553	0.153258	1.73547	0.38327	13.1274	0.495078	15.7799	0.702241
Arl6	39.1109	1.71648	41.971	2.94497	39.2518	3.59077	39.6188	4.161	24.3539	2.7185	40.1247	3.06611	28.1345	2.53383	36.461	7.42715	26.8641	30.77	4.10063	27.2233	3.13752	24.8518	3.29681	32.505	1.37411	23.6724	1.78373	42.0384	1.15622	27.4176	2.69932	30.2289	3.51364	34.7778	4.09627	41.4133	2.50219	36.4279	1.50822	38.2218	1.0657	28.5114	6.32305	15.0786	0.925154	16.2114	0.893509
Bbip1	23.0622	0.393499	20.6245	1.60437	28.4323	1.26441	28.6097	2.22357	20.9041	2.35988	19.7239	0.687705	18.9735	0.16853	19.8627	2.05872	28.6351	25.5952	1.29036	20.602	6.22947	26.4004	2.37884	20.2221	1.10555	25.6125	0.676913	25.0995	0.651761	19.1383	1.04548	19.7144	0.281339	22.2107	2.01537	29.3819	1.10028	19.8671	0.988677	19.6569	1.34265	15.0129	4.27289	7.41228	0.267774	7.28745	0.788721
Bbs1	16.7147	0.5691	19.9824	1.7619	15.7015	1.49404	14.1926	0.984589	9.31166	1.80003	16.5706	1.25844	9.54945	0.522278	17.8219	3.35028	13.7748	11.9019	1.38789	8.99163	3.90354	13.9925	2.84991	12.0298	0.261438	13.9459	0.713683	21.3627	1.91038	9.01886	1.05226	10.6014	0.434708	19.0352	2.97384	14.3783	0.999434	17.0463	1.69932	18.839	0.151321	7.87134	4.03519	3.92172	0.185948	4.39578	0.272469
Bbs10	3.30164	0.142971	5.59203	0.898408	3.44177	0.234171	4.10525	0.425707	3.74387	0.38477	3.97541	0.501166	3.84625	0.489462	2.70045	0.247591	4.36184	3.09721	0.30283	3.12808	1.56196	4.00884	0.645277	3.87283	0.249042	4.68415	0.251006	3.94525	0.332711	3.39673	0.238608	3.63138	0.255853	3.72176	0.560945	3.13442	0.311095	2.84581	0.446347	4.26974	0.256039	3.08451	1.0417	2.70168	0.466132	3.9848	0.326105
Bbs12	2.55213	0.392665	4.20085	0.45539	3.04882	0.474364	2.91298	0.281238	2.30235	0.659517	3.65585	0.387768	2.89709	0.401335	2.78457	0.597888	6.98533	2.39336	0.354772	3.1515	1.31963	3.77811	1.13792	3.18975	0.494567	3.84625	0.88826	4.05563	0.687181	2.6359	0.292716	3.21207	0.686247	2.78343	0.396833	2.6171	0.55865	3.23073	0.406784	3.62267	0.241355	1.9471	0.956592	2.75817	0.388141	3.32581	0.247258
Bbs2	27.8035	5.90446	56.6769	7.0141	46.2965	2.21534	44.6768	1.71765	31.3776	3.1996	47.2786	5.60731	34.7315	3.97405	36.4734	2.12445	38.3645	39.3743	7.08154	29.5022	4.7132	47.9409	2.08152	38.4381	6.3757	45.6137	4.0716	58.8919	3.92464	36.8615	3.539	42.5178	4.56165	35.1417	6.32924	40.1813	5.10054	41.3042	1.98682	52.4731	0.204099	29.0753	9.31669	27.983	8.76637	27.3377	4.88299
Bbs5	28.4654	2.74403	28.5649	2.49644	27.8927	1.80092	25.1721	2.44529	14.3111	1.57244	24.2519	3.19556	21.0594	4.40339	24.0074	5.41078	11.461	19.7122	2.14078	15.5275	3.32178	13.8156	2.19559	19.7962	2.17058	15.2486	0.851328	35.4848	1.93256	17.2948	1.53051	21.8985	2.81048	28.4082	2.80004	26.8393	2.42298	21.1382	1.79931	32.0313	6.83639	13.2929	4.45252	16.1805	1.09411	15.8489	1.64438
Bbs7	18.0092	1.25849	26.4264	2.453	24.208	5.91366	18.0391	1.77505	13.0292	4.114	19.402	5.55009	14.6762	1.32819	20.0078	0.554618	17.6036	14.7307	3.03384	15.9615	2.48532	23.6484	8.73495	20.4804	5.37113	15.1007	2.96034	26.4138	4.41452	13.4202	1.37766	15.187	2.33251	16.9931	4.21891	19.6249	2.27902	17.7405	0.634155	23.4786	1.39835	13.7055	3.48092	5.96376	1.54743	7.85403	1.13985
Bbs9	15.3302	0.758061	25.7499	4.03485	12.5843	1.8215	16.3846	4.08385	11.2731	2.316	20.1257	1.73753	15.2151	0.366456	11.8401	1.79958	14.2896	11.3717	3.10765	22.4037	4.8108	27.2483	5.82767	14.9042	0.568273	15.9076	1.08094	19.7074	3.27822	13.6041	1.05685	16.5698	2.27292	13.5266	2.80889	13.468	2.17634	19.0553	2.8145	23.8346	4.56901	15.7493	1.50692	9.95008	0.258752	10.6337	2.89698
Cep290	21.0552	0.778241	22.5235	0.293886	26.2785	2.828	28.4245	4.45666	22.4757	1.86196	25.5125	1.44558	23.7694	0.663004	16.7999	2.39678	17.8207	21.1596	1.42667	23.7341	5.33457	17.469	0.8934	22.5498	1.25397	20.0877	1.1455	20.2016	0.99429	25.3579	1.20626	24.6411	3.49553	18.4173	1.29473	25.1156	1.89954	24.6438	0.0287651	25.2419	1.00555	22.05	1.12822	16.0195	0.386201	18.9903	1.36198
Ift27	27.5292	0.665969	38.0815	2.24369	48.2293	6.73684	42.155	1.11156	43.1842	2.95611	37.7633	3.79118	41.115	4.25727	25.4615	2.74757	82.1141	42.8177	1.64699	33.9247	16.6084	50.0126	3.7021	38.0221	2.40806	45.0446	2.38946	35.1803	2.68125	39.823	7.35876	37.9091	1.01972	29.8102	0.993944	44.3668	1.85304	34.7315	2.51596	44.2992	2.92601	26.9767	14.4244	23.1926	1.25045	20.7412	1.67825
Ift74	19.3864	0.344455	26.1451	0.870829	19.3056	3.61021	16.4897	1.20784	23.4434	4.55819	22.9265	0.859399	19.9425	1.3984	20.6069	3.27075	39.8943	17.4834	1.37452	35.3147	7.71362	36.3829	4.97966	19.7858	1.12969	26.8053	3.62932	18.3971	3.27115	21.8023	2.31559	18.8413	1.79229	18.9648	1.31376	15.7421	0.851966	23.4333	1.43518	25.1232	2.89369	20.4144	0.357951	11.3314	0.107204	13.4479	0.699449
Inpp5e	16.2162	0.99171	27.8445	0.471019	48.246	2.81172	47.3588	0.579076	24.3846	2.17652	25.7839	1.13889	25.2736	1.54421	15.074	2.01913	21.9937	36.936	2.91117	18.5569	6.09738	27.0853	3.48708	23.9367	3.26394	28.7581	1.51922	16.1893	1.63179	25.6609	2.08686	27.5684	4.61022	17.3158	1.26187	54.551	1.12918	24.6523	1.79488	30.1474	5.75596	19.3548	8.14106	5.21072	0.614702	8.80506	1.03423
Lztfl1	51.5402	3.98927	57.0606	7.73698	49.1228	7.74463	41.1342	2.99614	44.4266	7.40723	48.7384	9.22856	46.1984	1.01753	45.5789	7.66279	43.3226	40.4839	2.99124	65.3866	10.8581	51.0914	14.4281	37.927	0.814215	42.629	0.13406	54.1922	2.94116	44.9044	8.0718	41.5304	2.26317	46.9532	9.16682	46.8183	1.7839	48.0941	3.19771	47.0782	0.758634	40.8987	2.57077	24.8729	1.40742	23.5412	2.21186
Mkks	43.8929	4.49575	24.3749	2.40895	48.5783	3.5211	43.8377	4.8488	48.4019	4.5001	29.722	2.81634	46.6117	4.45542	36.9203	6.81475	22.6393	47.3346	3.94602	18.3357	2.95112	17.0451	3.91458	31.8956	1.57172	18.698	1.93187	35.7834	1.69609	46.1379	4.52284	38.1049	2.24288	49.6186	3.35776	50.205	5.51984	30.1284	1.29553	24.9717	0.698346	29.8037	14.8282	29.6556	1.15864	27.0721	3.36085
Mks1	2.46567	0.589932	11.5058	1.1264	6.77264	2.73483	4.44039	0.850671	7.52553	1.55152	7.37047	1.20632	6.9283	1.55819	3.25483	0.655728	12.2968	6.51971	1.74544	8.03196	1.97205	10.876	1.29763	5.56097	1.23125	11.0866	0.472955	6.37153	0.53398	6.7608	1.41177	6.74842	0.1328	3.41621	0.514511	2.8458	0.497654	7.71651	2.62948	9.48012	0.792495	5.60492	2.77937	11.5736	0.701231	12.5131	0.113476
Rab23	21.6832	2.62255	28.8005	3.25461	28.5217	4.13808	25.0385	2.53875	18.4249	2.05653	27.7981	2.4161	23.8042	1.01979	20.3017	2.64483	29.4291	24.5503	2.826	20.0912	2.90301	20.5553	5.98223	25.6191	1.42761	28.3723	0.369668	25.1832	5.94832	19.0726	2.22869	28.1268	3.04948	23.3498	3.19145	26.1395	4.62553	28.3118	3.99854	29.6976	7.1572	13.7297	6.34098	29.0644	1.86936	33.0757	2.58628
Rpgrip1l	13.1531	1.14157	17.1048	2.37646	13.0076	4.13203	9.72927	3.62617	13.8506	3.12314	16.9439	4.81149	13.9349	1.56266	11.6156	2.6506	9.12199	10.6965	4.24473	21.8822	8.29208	18.8712	3.92606	12.7631	1.60453	17.7791	0.839505	14.7857	1.02879	16.3362	5.24241	19.5638	4.81107	10.4829	0.661176	10.9334	1.21053	16.9453	6.05373	14.1008	0.6445	19.2197	4.96657	7.06748	1.98132	8.4433	0.909597
Sdccag8	30.1663	3.30673	21.1772	3.25399	24.2352	4.96889	26.137	2.44356	15.2568	1.79635	23.2238	0.935642	18.664	2.75698	28.481	7.27574	27.4133	22.1114	5.17282	18.1451	7.78086	29.3181	6.62503	22.625	3.78962	30.0317	7.1006	25.8373	1.17389	16.9821	1.96332	18.8406	1.85774	26.5593	4.72437	23.7705	2.78495	18.9376	3.38102	20.44	1.83894	11.5923	4.58287	5.10856	0.182658	5.01418	0.203264
Trim32	136.133	3.68506	91.0603	10.1337	101.859	2.06737	108.664	2.8498	70.9736	4.88036	122.332	4.45892	92.2615	4.26387	117.362	28.345	49.7779	88.6814	8.59031	54.9254	16.1076	60.4049	12.1548	112.315	5.09673	86.9416	1.00282	102.601	7.60941	82.8258	2.1983	107.149	3.58205	126.718	4.019	107.512	4.3272	118.532	14.356	106.278	1.81861	68.8431	25.2855	10.1252	0.426378	9.82464	1.17431
Ttc8	21.4858	0.577409	42.5117	5.63597	35.2219	6.19385	32.0489	5.79277	23.1822	2.64256	34.9347	6.95972	20.8903	0.653213	21.6978	0.737911	29.6441	25.0388	3.17203	21.99	7.6618	32.3305	7.99657	23.788	3.19216	28.1638	0.894723	27.67	1.0303	17.6026	2.52114	25.3439	1.14191	27.9831	8.17462	32.894	5.45779	23.8796	3.71386	46.8466	4.15188	14.0087	3.16251	7.93067	2.02356	7.36373	1.41695
Wdpcp	9.04302	2.64106	6.28291	0.456493	5.66504	2.69522	3.75608	1.05674	6.04123	1.74767	5.63387	0.21905	4.56175	0.723965	7.40815	0.90289	6.55069	4.3269	0.362402	5.76001	1.77575	5.72782	2.0325	4.18113	0.751967	7.9889	0.801261	5.14487	0.989122	4.03817	1.37926	4.03892	0.120861	7.74078	0.200563	3.56843	0.797711	3.51257	0.316779	5.71147	0.298495	3.51814	1.37703	2.24158	0.460331	3.62089	0.242683
Efr3b	71.9286	0.511759	54.8194	4.65687	77.8866	3.79782	100.315	2.78276	72.0669	2.78234	89.4976	1.18337	81.4986	2.91583	59.0904	8.85948	38.3628	78.7284	6.89299	42.1305	18.4239	46.1858	5.51143	86.8032	6.63611	72.5809	3.38421	57.5158	2.07778	78.8429	2.88659	92.0334	3.55124	71.311	6.37312	78.781	1.76076	75.4266	8.87488	75.6373	5.67964	55.5513	25.6439	1.94833	0.246533	2.10695	0.349819
Tcf7l2	2.76238	0.851961	20.4982	2.11768	13.1786	6.30872	6.34629	2.50277	6.63108	0.168981	129.101	32.8245	3.70486	1.11231	3.37629	0.242604	35.0742	5.39934	0.99191	45.3957	29.9724	166.229	134.159	30.1421	14.2049	223.483	65.3071	5.80464	0.760583	6.79046	1.34065	6.3169	2.09835	4.52758	0.700601	24.3838	23.1367	227.65	8.85036	16.4845	0.52147	26.228	4.99403	14.985	0.801484	13.2498	2.05843
Faim2	286.543	4.09077	326.247	23.6942	276.737	15.4058	268.556	6.84042	239.784	14.0569	378.539	4.03451	413.983	34.0475	253.054	33.9408	1.09022	234.363	18.4007	3.61929	2.16761	5.14911	0.350904	355.125	40.0161	4.38062	0.27877	172.484	19.0823	383.055	17.3391	389.892	16.6804	269.813	7.05614	269.932	7.08013	334.06	13.1684	398.503	16.9642	227.354	114.969	0.0445115	0.0115819	0.0742224	0.00264903
Fto	113.695	7.85379	161.445	5.98196	135.07	10.039	136.226	2.57068	121.637	8.56167	176.825	2.75435	163.652	11.2691	107.963	10.9452	96.7001	124.662	4.54632	116.269	23.4649	128.234	3.56397	157.611	13.4947	152.357	7.34154	128.751	4.68126	152.519	2.61506	176.637	7.59281	114.034	7.75593	136.931	1.86541	154.68	14.476	171.359	4.01934	127.94	31.0075	33.9565	0.772062	35.508	2.07261
Irs1	4.31861	0.233131	5.75853	0.364642	11.1728	0.483018	9.55367	0.309813	6.15153	1.41959	6.5007	0.530594	6.00689	0.621959	3.55502	0.786318	15.3335	7.69522	1.0512	13.9622	1.82126	10.2286	1.37603	5.7143	0.829055	11.3506	0.00784888	2.8594	0.152115	6.21586	0.418655	6.30761	0.548032	6.09171	1.30972	13.6845	0.976651	5.90856	0.430642	6.1246	0.506953	4.81753	1.92712	0.176298	0.0232129	0.218475	0.0191428
Mc4r	2.01764	0.829845	2.40061	0.345524	0.172262	0.28596	0.101886	0.13705	0.267231	0.185093	2.00849	0.363006	5.17034	0.755013	1.46739	0.76235	0.969633	0.126666	0.0490107	1.74603	0.0807448	0.900342	0.336272	1.58487	0.445999	0.513301	0.0602448	1.31207	0.233268	4.26974	1.10168	3.01916	0.634288	1.94804	0.233236	0.077162	0.094062	1.56004	0.747688	2.289	0.773306	0.866779	0.44378	0	0	0	0
Gipr	1.14352	0.251776	0.551688	0.126593	0.598978	0.152871	0.444452	0.236922	1.68055	0.270447	0.937731	0.250862	1.19923	0.399988	0.82353	0.295406	1.97437	0.805501	0.244351	1.20485	0.77724	0.860705	0.12917	1.22094	0.0665191	3.24591	0.279731	1.74949	0.549242	1.48739	0.333697	1.59709	0.344327	1.97493	0.726272	0.685695	0.436858	0.720348	0.230424	0.675484	0.170481	1.08519	0.444609	0.415089	0.0314698	0.334489	0.116741
