# Supplementary material for: Gene expression atlas of energy balance brain regions
Source: JCI Insight. 2021 Aug 23;6(16):e149137. doi: 10.1172/jci.insight.149137 (PMC8409984; doi:10.1172/jci.insight.149137)
Supplement: Supplemental Table 14 [file jciinsight-6-149137-s141.xlsx]

## Sheet: T1D
Gene	ACA		ARH		CENT2		UVU		CBN		DMH		DVC		ENT		F	FL		H		THy/Phy		LHA		M		ACB		NTS		PB		FRP		CUL4,5		PVH		VMH		VTA		mESC B6-1		mESC B6-2
	Mean	sd	Mean	sd	Mean	sd	Mean	sd	Mean	sd	Mean	sd	Mean	sd	Mean	sd		Mean	sd	Mean	sd	Mean	sd	Mean	sd	Mean	sd	Mean	sd	Mean	sd	Mean	sd	Mean	sd	Mean	sd	Mean	sd	Mean	sd	Mean	sd	Mean	sd	Mean	sd
Bach2	5.65216	1.73474	3.0687	1.05431	4.56768	1.55538	5.59889	2.02629	3.84543	2.49781	4.78508	1.29109	4.44345	1.99021	2.75772	1.27634	35.7825	4.02388	0.928368	38.1821	13.7054	24.4647	2.27063	4.01868	0.358863	28.9036	0.627126	5.39427	1.23853	3.93753	1.69771	3.71972	0.463006	4.74546	0.228142	7.15412	0.619207	3.87478	0.194775	3.32801	1.45377	2.85115	1.33295	1.60937	0.0224747	1.16425	0.480662
C1qtnf6	1.26282	0.249064	2.13876	0.438081	1.7555	0.509284	1.77408	0.717761	1.30101	0.340513	1.45637	0.247	1.48314	0.282653	1.89649	0.274228	6.03164	1.61362	0.282899	7.62526	2.28789	6.34614	1.15061	1.20648	0.267479	7.22589	0.187694	2.2982	0.21567	1.36382	0.365329	1.35365	0.227389	1.51957	0.218878	2.21352	0.41612	1.3579	0.20947	1.0363	0.140929	0.876687	0.485565	2.31123	0.0577204	1.76418	0.157105
Cars	57.2976	11.0837	52.1593	1.12386	52.1788	7.70472	59.7107	0.709711	47.5341	2.24574	55.4333	5.92306	56.4124	2.49396	46.9639	1.03776	75.4666	47.2121	8.10884	45.7216	16.8956	51.69	8.59819	48.9844	3.93596	67.4072	7.11834	46.9201	3.56588	51.4109	5.02802	55.9439	7.12079	51.4302	4.90668	55.761	2.7798	49.1745	2.3443	61.9817	0.458538	38.6116	16.0483	176.652	12.7778	171.295	20.377
Cd69	0	0	0.0356749	0.0349572	0.0116983	0.0135093	0.0442351	0.0295167	0	0	0.0791894	0.124889	0.0155044	0.0268544	0	0	0	0.0224218	0.0263907	0.0882826	0.100623	0.108975	0.170848	0.0212839	0.0368647	0.0338458	0.0175647	0.0146449	0.0129193	0.0866041	0.11704	0.025302	0.0253422	0.0926472	0.1425	0.00651502	0.01303	0.0112704	0.0159388	0.0116664	0.0164988	0.00602077	0.0104283	0.00790255	0.0111759	0	0
Cdk18	56.4519	6.015	79.5361	14.708	11.2507	7.25634	15.9672	2.44101	63.9386	10.1917	87.7442	2.08381	39.4612	6.60654	50.9387	8.01377	0.60154	34.3049	3.62079	0.385632	0.217999	0.760789	0.460483	66.3374	2.7624	0.473645	0.197221	25.7986	5.61109	50.8898	3.10566	52.6194	9.26801	48.8085	10.103	7.57905	1.71602	73.0228	8.90486	84.5046	1.53277	51.922	22.1071	12.5445	1.61333	7.56273	0.104257
Cenpw	2.67129	0.297647	0.657042	0.285019	1.34872	0.141692	1.62084	0.308119	0.76929	0.0716111	1.2357	0.379811	1.17237	0.152885	2.55216	1.00325	12.9363	1.11781	0.214927	3.45255	1.26355	3.79073	1.61305	0.809605	0.236306	4.42357	0.4246	2.30929	0.210416	0.832971	0.330987	1.03196	0.15727	2.55232	0.292852	1.27408	0.217911	0.98917	0.106108	1.08573	0.112661	0.738222	0.321003	29.2091	0.73404	28.421	0.571024
Clec16a	78.6224	3.96012	45.3772	1.70565	69.8248	5.54828	74.6619	5.16671	54.6182	4.65939	57.7924	3.26535	58.6494	5.51553	55.8513	9.51918	36.297	65.1352	4.43097	31.7973	12.4861	37.2797	6.08319	54.3614	3.30823	47.2132	1.70211	61.2196	5.91146	56.3034	1.63529	57.9343	2.28251	72.9506	4.74376	81.2414	3.57795	58.3027	3.92712	54.232	3.63339	40.5215	15.307	17.7234	2.55457	21.4978	2.18565
Cobl	104.069	9.40997	25.9005	1.94465	3.92941	3.96336	2.30386	1.41389	13.6928	2.23464	29.4635	1.7108	19.1959	3.07867	47.7505	6.12825	4.81015	6.17043	1.36775	12.226	1.84901	13.325	0.866716	21.0738	2.53525	10.8354	0.228141	38.0742	4.5886	17.4367	2.0502	27.5536	2.52804	73.7708	4.06136	2.77687	1.64676	32.531	6.06965	27.9321	0.185382	14.8001	4.72105	89.5629	1.05603	82.5425	2.19311
Ctla4	0.0196012	0.0339502	0.127575	0.174086	0	0	0	0	0	0	0	0	0	0	0.111075	0.151099	0	0	0	0.0774283	0.13411	0	0	0	0	0.0576647	0.0815502	0.021861	0.0378644	0.0583181	0.116636	0.0227666	0.0394329	0.088063	0.107754	0	0	0	0	0	0	0	0	0	0	0	0
Ctsh	15.6845	2.74942	25.1841	2.41691	23.0027	9.10431	17.454	5.63651	26.8218	3.92015	19.3492	3.33288	18.5074	1.47355	14.1591	2.84912	6.60646	22.8046	1.81589	9.91693	3.72209	7.20296	1.06667	18.1008	2.86674	10.022	0.316881	16.3498	2.13625	19.2657	3.81057	16.1337	2.41037	16.9167	3.09465	17.3913	4.10025	17.9974	0.207182	18.5851	6.63571	12.8096	5.1142	0.907393	0.0237908	0.514345	0.0606638
Cux2	82.051	11.9547	18.3437	3.04743	29.4219	2.33596	40.7196	4.45435	25.7144	4.87074	41.1599	6.95748	30.2746	4.02607	50.6567	7.70476	32.9015	40.046	4.9332	46.8587	21.513	34.2709	2.85592	27.4925	4.67703	61.3894	3.83533	23.0963	2.2805	32.4327	1.74658	37.4897	2.99115	57.957	17.8017	32.7099	2.49432	51.6423	0.464619	21.0715	1.11464	27.5214	13.2122	3.35693	0.529006	3.60458	0.953509
Dlk1	0.382769	0.187091	140.983	16.6389	2.9336	2.9568	0.549162	0.545389	11.9796	9.01709	83.6097	10.7832	33.3513	8.80946	5.51024	0.633135	60.9773	3.93423	2.73009	102.227	13.0677	749.486	148.512	54.3578	15.6382	82.8256	5.58093	36.6521	11.9913	34.8422	23.7942	67.0075	4.4999	0.303315	0.10126	0.155714	0.118693	40.098	14.1933	93.1355	35.3396	176.589	34.1118	1.49427	0.723293	0.290639	0.0209436
Erap1	6.2786	0.859223	16.5286	3.14589	8.72237	3.29555	8.51608	4.4455	9.03898	1.68296	8.66149	0.540856	6.29621	1.22661	4.45421	2.3026	1.85654	6.72262	1.13051	4.80896	2.91941	5.76719	5.78127	6.45546	1.2876	3.3497	2.30741	7.14436	1.32986	10.5407	4.26649	8.07521	1.19275	5.40754	2.54761	6.52314	1.08141	7.59845	3.05314	14.7683	2.05688	9.37579	0.5492	1.85892	0.0292431	1.0145	0.738369
Erbb3	1.53961	0.078324	2.28467	0.379964	2.73319	0.516844	3.52889	0.860956	13.0454	2.06373	5.51749	1.07746	10.6753	0.626109	1.58985	0.423423	0.68043	8.43859	1.09895	3.02394	2.36553	2.45808	1.3388	13.3583	1.04994	0.485128	0.0982426	6.62308	0.691344	12.9146	1.08461	11.2709	1.1203	3.36976	0.767203	3.32335	0.53364	6.87653	0.534474	3.46718	1.44248	9.54239	4.92089	16.6123	0.00212132	13.6823	0.888055
Fam189a2	4.33156	0.284383	25.9715	2.13829	10.4924	1.8926	8.42686	0.832675	21.1277	0.841545	14.9474	0.567635	10.955	1.44827	5.67833	0.9528	1.27345	13.1911	1.15225	3.6308	1.77222	4.95581	1.43071	15.4329	0.620779	6.15311	1.57275	7.1197	1.21179	13.5267	2.49803	13.3461	0.746396	5.59964	0.350611	7.75322	0.536559	16.3188	0.558473	15.1146	1.28269	10.7458	6.21567	2.45591	0.288075	2.5038	0.267484
Fosl2	9.86062	1.15183	8.26432	2.96003	5.01781	2.03583	5.52037	1.42931	3.08808	0.796147	4.13682	1.15991	2.87284	0.647928	13.568	1.99805	1.28643	5.39412	0.83548	2.04435	0.3683	1.44421	0.351038	4.21062	0.46278	0.939594	0.110881	20.3929	7.14484	2.49469	0.0406578	2.77892	0.122371	13.8917	4.78532	6.65205	2.01855	5.96457	2.38316	6.32912	0.459525	1.99286	0.656918	0.763224	0.0720392	0.66985	0.410321
Frmd3	4.59476	0.937322	6.61765	0.622063	7.61385	0.891767	7.15344	0.675515	4.34771	1.09986	7.29798	1.04189	6.13633	0.380232	4.37529	1.2479	3.48256	9.67672	2.65722	11.9401	3.67651	8.93537	0.650581	6.04087	0.510985	13.3362	0.415743	3.28758	0.446083	5.11761	0.861128	10.7591	1.07596	7.71652	2.99783	9.603	0.947214	7.35738	0.262554	7.52561	0.291824	5.23039	1.35275	0.11468	0.0962396	0.0514606	0.0188891
Herc2	118.635	10.9423	101.964	2.96282	92.0128	4.20224	93.5103	6.67257	81.5576	7.37031	102.773	9.62764	91.6609	7.99606	112.715	7.39852	56.2788	81.6521	8.42892	71.6364	20.4826	86.3243	8.12499	89.6446	4.95434	81.7847	2.78987	95.2739	18.4957	82.4247	7.88261	94.2565	4.95795	122.597	5.71531	92.9849	6.33226	104.038	0.662418	99.4472	0.553361	73.1117	21.2586	29.2084	3.19233	30.3579	0.28799
Htr1a	9.5448	0.224697	6.03238	0.223946	2.09764	2.85952	0.270293	0.167014	1.79304	0.707699	5.64645	0.0889549	9.13277	1.29909	11.3035	3.01684	0.136677	0.998069	0.309065	0.819543	0.326622	0.715853	0.0963569	7.24896	0.522356	1.1105	0.157584	4.33246	1.76144	6.95391	1.13362	8.56855	0.502986	9.83865	2.66721	0.296073	0.297339	5.70777	0.735525	7.61904	1.46513	5.57867	3.2464	0	0	0.00896615	0.0126801
Ifih1	1.81397	0.261273	3.56486	0.771413	2.32077	0.2749	1.79323	0.460344	2.63346	0.797648	2.16486	0.280939	2.67146	0.746354	1.42076	0.323592	1.27327	3.0147	0.496867	1.13057	0.111349	0.883795	0.05377	2.14757	0.431318	1.11929	0.403105	1.37284	0.453746	2.86387	0.692098	4.15438	1.96211	1.9368	0.0216802	1.90195	0.202033	1.95976	0.137652	2.26498	0.236087	2.03203	0.719742	0.0554048	0.0143689	0.0298883	0.00220405
Ifng	0	0	0.57791	0.217704	0.0266807	0.0533615	0	0	0	0	0.0885535	0.113687	0	0	0	0	0	0.0223243	0.0446486	0	0	0	0	0	0	0	0	0	0	0	0	0	0	0.0318086	0.0550941	0	0	0	0	0.27308	0.0849674	0	0	0	0	0	0
Ikzf4	9.17647	0.828294	12.6688	0.867846	8.16156	1.22576	9.18495	1.16665	3.97679	0.896247	7.95372	1.34783	4.30574	1.89823	8.50624	0.834284	9.59853	7.09977	2.12427	19.4765	5.74459	24.4609	1.46896	4.97137	0.644737	25.9637	5.30662	10.4066	1.53616	3.61192	0.675629	5.08513	0.531017	9.33623	0.711403	9.25254	0.818158	7.24375	0.820734	10.8668	0.574998	3.42949	1.66918	0.89817	0.563074	0.721465	0.166384
Il10	0	0	0	0	0	0	0.0364557	0.0631431	0	0	0.0223723	0.0447446	0	0	0	0	0	0	0	0.0683749	0.0626939	0	0	0	0	0	0	0	0	0	0	0	0	0	0	0	0	0	0	0	0	0	0	0.100789	0.0453144	0.129692	0.0868829
Il2	0.0460293	0.0797251	0.122811	0.125239	0.0661835	0.132367	0.100084	0.17335	0	0	0.034551	0.069102	0.0874443	0.0757694	0.0458317	0.0793828	0	0.061959	0.123918	0.0404493	0.0700603	0	0	0	0	0	0	0.111286	0.112071	0.0585007	0.0675748	0	0	0.078603	0.136144	0.0426305	0.085261	0.072082	0.101939	0.0668505	0.0945409	0.101958	0.0128893	0.0909144	0.00364577	0	0
Il27	0	0	0	0	0	0	0.0526207	0.0911417	0.0799633	0.0697167	0	0	0	0	0.0347883	0.0602552	0	0	0	0	0	0	0	0	0	0	0	0	0	0	0	0	0	0	0	0.0628762	0.0727624	0	0	0	0	0.101675	0.176106	0.0461714	0.0652962	0	0
Il2ra	0.0457206	0.0174627	0.108664	0.0552273	0.147962	0.0550877	0.113855	0.0367704	0.112013	0.0346275	0.164016	0.0596221	0.1461	0.0610329	0.100582	0.0702043	0.0768565	0.52649	0.399866	0.0476828	0.0345341	0.0091168	0.0157908	0.212041	0.138964	0.0701524	0.0578988	0.120027	0.0561709	0.160693	0.0371501	0.171379	0.0823626	0.0840296	0.0171315	0.121044	0.029327	0.101371	0.0220155	0.134056	0.016453	0.132645	0.0584922	0.0403798	0.00119388	0.0570333	0.0388671
Itpr3	1.18482	0.219342	1.43172	0.220542	7.75033	1.46821	7.30642	2.07447	2.95593	0.0719529	1.65041	0.140332	2.79916	0.863949	1.19816	0.0722498	1.34394	3.85785	0.675064	2.46587	0.486421	2.97808	0.224948	1.51945	0.135156	2.01981	1.31646	1.40095	0.250184	2.24776	0.439662	1.8461	0.221041	1.65086	0.567602	8.40998	0.494287	1.77944	0.0233133	1.50099	0.251864	1.41518	0.734634	18.4485	0.566534	16.2225	0.390747
Kif5a	739.418	28.8402	369.032	16.5031	310.313	28.2318	336.626	14.4511	320.856	2.68647	544	38.1897	564.522	54.0747	772.62	56.1786	47.3657	320.939	30.2908	82.047	35.3352	101.917	2.0523	872.475	94.707	106.965	5.24914	553.778	36.8714	576.972	27.7147	623.773	17.0265	704.711	5.91197	324.155	17.2498	560.805	33.051	500.751	71.8826	470.323	171.927	4.37092	0.113597	3.66124	0.681658
Lmo7	29.8022	2.0307	8.82741	0.843183	9.574	1.41383	8.83059	0.432161	6.69268	0.715577	10.9438	1.82871	4.97973	2.41124	52.4468	10.2888	1.97946	6.84988	1.0408	4.18661	3.18112	3.75699	0.758023	8.80143	2.82746	2.32484	0.85817	108.133	12.2519	6.61422	1.1213	7.35177	2.41646	31.0118	9.99735	10.8197	0.915318	12.7457	1.93255	9.90109	0.638272	6.67655	1.99482	40.3873	0.308313	33.7499	3.33298
Lpar3	0.0609526	0.022112	0.272934	0.110635	1.4299	0.624671	0.157615	0.131959	0.484187	0.0680571	0.574798	0.267468	0.117674	0.0302949	0.0966308	0.0490684	0.103104	0.3109	0.0779269	0.220172	0.226739	0.0753238	0.0504076	0.0875947	0.0429366	0.0783405	0.11079	0.20434	0.0951367	0.194801	0.108744	0.229417	0.222241	0.284227	0.197791	0.0538751	0.00860535	0.194658	0.0755204	0.861874	0.327073	0.129939	0.103423	0.101581	0.0457687	0.106199	0.150187
Mapk14	61.1442	4.97781	55.7567	1.16213	68.4592	7.67603	80.5925	2.5346	31.4152	1.91071	42.9609	1.71842	38.799	2.58134	51.7648	6.76312	37.0529	46.4547	8.30379	28.7954	8.70155	34.6018	9.26875	34.1153	1.32501	44.7957	4.7953	58.8435	8.82567	33.4047	2.47121	39.2262	2.45733	61.353	6.89526	80.257	4.48941	40.0803	3.49351	46.3906	1.52815	21.3266	5.03057	82.9775	7.82237	83.0304	0.115803
Ormdl3	35.2686	5.55191	65.2742	8.59431	51.7702	7.76966	47.0452	3.9251	39.801	3.79676	49.8624	5.8552	36.777	2.803	37.8109	0.0954582	48.7151	46.1322	6.49995	31.2564	19.4942	45.1278	12.2046	45.1505	3.28641	58.7325	1.85071	41.5691	1.32716	34.014	2.59253	41.8436	3.81173	36.9786	3.6281	51.9819	4.67623	46.5765	7.03515	57.6587	2.71239	26.3857	15.61	14.8668	0.308794	15.9675	0.778171
Pgm1	6.6461	2.23254	9.7822	2.78568	13.5431	2.59708	11.3901	2.71026	8.66307	2.80771	8.29845	2.59975	6.62333	0.231397	7.66404	2.43038	23.2168	10.0376	1.44526	30.1967	3.55186	22.8161	6.69807	7.89288	1.3833	16.4565	1.52398	4.8162	0.636719	7.36027	0.533473	6.04436	1.98784	7.44886	0.851594	9.76081	1.70119	7.484	2.28535	6.52852	0.201242	7.58282	0.849942	43.0238	1.49354	49.6917	5.26981
Phtf1	32.4582	2.59769	33.7776	2.40807	27.8016	7.3942	28.117	4.54057	30.836	3.9547	28.2669	2.55434	36.9464	6.419	26.8614	4.59349	34.447	26.7891	5.30101	28.719	6.31283	31.7401	4.78106	27.8844	1.1196	30.994	2.05638	33.9274	2.57844	34.8689	2.67008	33.9478	4.95398	31.4953	1.47987	22.2956	0.959974	27.6814	3.37518	32.6857	5.21672	24.4045	8.8192	18.253	0.327489	18.8606	2.98989
Pip4k2c	105.212	5.13035	27.7241	0.822812	53.8106	3.88379	49.5302	3.1483	37.8738	0.733046	29.2032	1.48866	37.7488	1.24511	59.2617	6.25325	12.6848	47.5996	1.66668	8.7885	3.29102	10.2056	2.9578	30.4048	0.663031	12.693	0.706534	39.5895	3.45667	35.5658	1.90412	32.9157	1.01381	93.6565	3.40164	58.0313	1.4085	31.704	2.07863	27.1765	0.587733	21.921	13.6123	32.0433	0.294963	29.1127	1.95123
Pkd1	14.8019	0.248229	24.6179	1.11029	35.1648	2.28611	35.536	2.57272	15.5401	1.33301	20.935	2.68023	17.764	1.53794	13.8092	1.9552	14.7056	26.4249	6.59111	10.4862	4.92838	14.1475	4.09677	15.2713	0.98661	16.6072	2.5098	23.3836	4.06956	15.0486	1.1236	17.4796	1.51865	17.0287	3.00103	39.2702	1.00287	18.9745	0.674226	25.3626	0.390182	8.74298	4.98804	4.04926	0.0552533	4.55265	0.116326
Plekha1	48.7222	3.52144	41.518	2.42062	65.9088	3.41807	99.6281	5.74639	51.9652	8.3635	58.7092	3.70881	50.5906	6.5063	49.4984	8.98715	50.3935	69.8341	4.79654	56.495	20.9293	54.789	12.0409	71.9778	6.32978	83.5176	2.17959	59.058	4.44602	51.3153	4.24231	58.6219	5.31696	65.0534	21.5996	66.0255	1.40546	54.036	0.0554372	51.4744	12.0596	53.6421	19.758	35.4876	3.16278	36.3542	2.52481
Ppil2	62.6771	1.28695	66.2764	4.9225	60.6441	0.964154	63.4492	1.71851	50.1468	0.44888	65.326	4.21669	54.1053	2.51357	59.8251	1.1433	112.882	53.879	8.50509	96.7865	9.45962	99.3263	10.0615	55.1913	2.3449	104.857	5.1657	68.6517	6.00605	51.3549	2.31825	62.3938	3.36838	69.2678	6.50976	66.8581	5.66008	60.779	4.16937	69.7481	8.87463	51.8543	8.45851	77.6993	2.65845	78.6652	0.928424
Prkcq	3.53777	0.403791	7.46586	0.896584	5.01838	1.23647	4.68807	0.951866	17.6656	4.09263	11.4588	1.42764	12.6344	1.6726	5.34216	0.498582	2.40812	9.83183	1.05742	5.00764	1.40869	2.07717	0.726917	14.8076	1.18219	3.11201	0.423917	9.0775	1.24881	13.7413	3.66375	15.89	2.82763	4.50258	1.07473	4.27404	0.804121	10.5573	0.721553	8.83461	2.39505	11.86	4.50464	0.76407	0.0817241	1.26311	0.0729876
Prkd2	4.55453	0.673341	5.6456	0.581101	5.43076	0.564507	5.36732	1.70693	4.46198	0.388338	4.52715	0.658961	4.61842	0.889201	2.85566	1.29797	14.9118	5.94366	0.77891	7.86287	2.07286	10.0362	1.62777	4.58854	0.522653	8.46414	1.19675	3.9706	2.77159	4.80063	2.44942	4.15438	0.445338	3.09481	1.27057	5.48641	1.54254	3.55812	1.01962	5.27129	0.527603	3.70172	2.42289	3.41833	0.742206	3.69086	0.0562412
Ptpn2	15.6981	0.854034	13.8842	0.438406	28.8604	1.26455	29.7404	2.16154	12.582	1.41305	14.5872	0.86012	11.9749	1.29629	13.7125	1.73764	30.4282	19.8322	2.58994	32.1141	4.52605	25.8564	2.33899	12.5694	1.24421	24.9715	0.465149	13.4869	0.906464	10.7521	0.39662	12.0786	0.205771	17.8204	0.249067	30.4957	2.86374	16.0578	1.93035	13.106	0.33968	10.6735	1.63537	47.4719	2.16313	47.017	0.722472
Rnaset2a	3.04023	0.391115	10.1228	1.79803	5.97256	1.40783	4.47138	1.92289	6.30249	1.471	6.25354	3.45826	5.08821	2.11836	5.21165	3.28182	7.17556	7.26252	2.43241	1.59931	1.44996	3.59191	5.56412	7.54298	0.505015	5.66379	0.557214	4.25153	1.97449	5.48356	2.85207	5.23543	3.28393	3.38454	1.8268	3.8298	1.57725	5.36833	0.309854	6.00552	4.71306	1.81346	2.09504	3.55568	1.22933	3.36233	0.456848
Rnls	1.62079	0.150087	3.26249	0.483331	2.8024	0.462122	2.95913	0.549653	3.31288	0.252062	2.18869	0.527683	2.04089	0.197295	1.1453	0.368757	3.10281	3.31318	0.888684	1.85964	1.19936	4.64134	1.46831	2.03698	0.389353	4.00052	0.0460185	2.02404	0.244291	2.31443	0.684737	1.74774	0.284776	1.9338	0.364731	2.7613	0.12454	2.29127	0.202224	2.68134	0.560386	1.88675	0.903441	0.785177	0.295202	0.957744	0.0991024
Sh2b3	10.8874	0.724084	10.1326	1.85234	23.5293	4.68337	18.9465	0.121679	9.79128	1.98357	8.58813	1.29707	7.38562	1.09686	13.1145	2.99572	8.14528	17.6355	1.56669	7.37624	2.42263	8.39533	1.54411	9.13585	0.946231	9.16789	1.28955	12.4907	1.25901	6.8761	0.511343	7.66621	0.641113	11.7798	2.44392	25.0061	0.607996	8.90489	0.665411	8.6321	0.739615	5.44553	3.07129	3.64089	0.0485422	4.0298	0.100259
Skap2	14.3243	4.40915	21.6309	3.13743	14.9525	1.53502	14.7523	5.50716	27.6065	1.46317	20.0049	4.60113	37.2033	7.7387	15.0063	3.07918	1.70729	18.0244	1.16987	17.8255	5.15981	8.04992	0.44897	20.8575	0.287201	6.14975	1.9519	18.5444	4.40441	31.0017	2.96249	24.6738	2.88297	12.1249	2.61918	14.7996	2.86129	16.6296	5.07851	22.5878	5.16003	21.7765	6.46896	81.6488	1.88671	75.3969	3.94453
Stat3	23.1528	2.05852	64.6239	0.911955	27.3074	2.9347	29.7528	1.99291	33.5383	4.26312	38.654	3.32749	36.3072	4.51216	21.0238	1.53601	20.5543	30.1956	3.22095	27.5256	5.0779	29.9462	3.72879	32.2628	2.10269	22.3359	0.515226	28.5076	1.42929	31.1071	2.53698	36.0481	1.15718	27.6154	2.26658	28.5574	3.89904	34.0686	7.01205	44.9083	7.55973	26.7555	4.67043	48.1201	0.000700036	49.2191	1.64557
Stat4	1.9251	0.206242	0.277427	0.196478	0.100332	0.124526	0.017844	0.0309068	0.0498065	0.0431498	0.0584574	0.0613923	0.0497464	0.0524621	0.327754	0.0649461	5.15534	0.0392764	0.051542	0.514126	0.395998	2.00888	1.26587	0.248384	0.107278	0.436227	0.0516082	0.395907	0.138667	0.0309108	0.0395814	0.0942579	0.0467107	1.40323	0.105928	0.438297	0.255435	0.305082	0.0799036	0.0671467	0.0298739	0.0191614	0.0175578	8.57306	0.210499	9.14966	0.797129
Suox	6.18624	0.350655	10.9457	0.228385	12.5153	0.950546	12.9731	0.599812	11.6334	0.934425	7.22259	1.12652	9.39512	1.24997	6.63537	0.507599	6.69497	12.2355	0.930317	7.27006	1.15679	7.89902	0.487364	8.42212	0.55631	9.28477	0.817811	8.81691	0.91421	9.7472	0.871831	8.81401	1.1984	6.31775	0.320391	12.9375	0.611002	7.86355	0.929817	8.24166	0.824182	8.30137	3.99984	2.16181	0.215901	2.47455	0.391002
Tagap	0.950503	0.165979	1.41691	0.0674189	0.506692	0.275213	0.435545	0.19471	0.564185	0.223536	1.03556	0.509345	0.434236	0.079685	0.745984	0.274056	0.201381	0.59634	0.0665575	1.08789	0.313171	0.907892	0.149507	0.493736	0.258295	0.621484	0.0493313	1.09723	0.562944	0.435629	0.269933	0.595658	0.127432	0.810745	0.0496791	0.414598	0.283723	0.976814	0.329097	1.33705	0.235403	0.46521	0.328437	0.0699565	0.0989334	0	0
Tnfaip3	4.57609	0.761882	1.20491	0.121748	2.40364	0.456306	2.1202	0.116512	1.17874	0.214993	1.60799	0.527428	1.77624	0.10316	3.14846	0.88677	1.17873	2.26329	0.428867	1.27679	0.275485	1.43221	0.0298723	1.23809	0.17013	2.42105	0.0865272	2.94842	0.395223	1.71396	0.569191	1.82767	0.221851	3.97759	0.604464	2.30438	0.356419	1.52245	0.356566	1.42372	0.584749	1.15879	0.0497691	0.304005	0.0464275	0.543629	0.0330577
Tnfrsf11b	1.18862	0.196175	3.27547	0.324058	2.34471	0.368004	5.09881	0.951179	1.55975	0.547585	0.858424	0.283285	2.39894	0.118783	0.6162	0.220235	0.724625	7.07254	0.800891	1.36533	0.608957	1.07379	0.3354	1.20364	0.600197	0.832649	0.231958	0.268742	0.0509542	1.82944	0.242447	1.58244	0.0624979	0.987463	0.288075	3.40911	0.968382	0.624626	0.199177	0.767007	0.262532	0.64915	0.131704	0.0147315	0.0208334	0.029253	0.04137
Tyk2	6.62158	0.162331	6.1948	0.722887	9.86348	1.19088	9.98105	0.145209	5.91231	0.504087	5.29236	0.459455	5.50335	0.322523	6.29797	0.762501	7.7379	8.17363	1.87765	6.52868	2.95163	7.3825	1.05398	4.68018	0.199647	10.053	1.15468	7.6229	0.216912	5.01147	0.539886	5.5215	0.45009	6.9796	0.974276	10.6277	0.73985	5.69813	0.264049	6.15916	0.286618	3.65218	2.1154	21.0192	0.362654	15.1326	0.702631
Ubash3a	0.0424966	0.041753	0	0	0	0	0	0	0.0127043	0.0220044	0.103477	0.206955	0	0	0.0118494	0.0205237	0	0.141519	0.251574	0.0386263	0.0375523	0.0545763	0.0475748	0.0129839	0.0224887	0.0223063	0.0315459	0.0663312	0.0171871	0.0197972	0.0395945	0.0162129	0.0280816	0.0264814	0.0458672	0	0	0	0	0	0	0.0154053	0.0266828	1.669	0.0347628	2.40596	0.280698
Ptpn22	0.949912	0.20997	1.21602	0.172301	43.057	12.9177	33.4656	8.36356	4.73065	0.584953	1.28926	0.700935	1.98512	0.529476	1.31571	0.240481	0.451686	25.3285	5.79271	1.55873	1.11281	0.878754	0.44815	0.865831	0.161548	1.05811	0.163077	0.701025	0.257243	0.972369	0.242109	2.12399	0.125056	1.40614	0.605758	48.7674	3.68109	0.517995	0.162923	1.17386	0.251599	1.43078	0.400857	2.72121	0.265556	1.87572	0.139513
Efr3b	71.9286	0.511759	54.8194	4.65687	77.8866	3.79782	100.315	2.78276	72.0669	2.78234	89.4976	1.18337	81.4986	2.91583	59.0904	8.85948	38.3628	78.7284	6.89299	42.1305	18.4239	46.1858	5.51143	86.8032	6.63611	72.5809	3.38421	57.5158	2.07778	78.8429	2.88659	92.0334	3.55124	71.311	6.37312	78.781	1.76076	75.4266	8.87488	75.6373	5.67964	55.5513	25.6439	1.94833	0.246533	2.10695	0.349819
Glis3	1.22157	0.170827	4.15637	2.41322	2.43536	0.873199	1.02534	0.16875	3.20674	1.712	2.96844	1.53045	1.2409	0.251535	1.83524	0.251315	6.27286	1.45105	0.475922	8.07741	3.47108	4.02379	2.38909	1.70007	1.07141	6.06071	3.21063	2.23612	0.152411	1.61747	0.974521	1.03081	0.381861	1.21324	0.344547	0.978243	0.190503	3.55277	2.02638	2.72834	0.454685	0.877535	0.253535	1.52728	0.380653	0.875402	0.267418
Ins2	0	0	0	0	0	0	0.321063	0.556098	1.87893	0.960179	0	0	0	0	0	0	0	0.895731	0.793828	1.32155	0.358196	0	0	0	0	1.46609	1.68981	0.385787	0.668203	0.656015	1.31203	0	0	0	0	0	0	0	0	0	0	0	0	0	0	0	0
Kcnj11	35.5592	5.85869	16.0338	0.285999	40.3088	3.32983	47.0262	7.4219	32.1142	2.80336	25.448	0.336178	33.6624	0.637385	22.7819	2.67141	4.0006	39.7326	1.30279	4.41146	2.64412	5.41609	1.7774	28.8146	2.4253	5.87089	2.19683	32.8641	1.41511	38.5447	3.41878	29.0894	0.563687	35.8452	3.76047	45.3513	3.70879	25.3702	1.36735	20.9646	1.71864	26.7685	15.869	0.0126757	0.0179261	0.0732267	0.103558
Pparg	5.27155	1.06918	0.955461	0.283588	3.30145	0.7851	3.07663	0.741876	1.65022	0.51677	0.507972	0.312759	2.05514	0.56215	1.73601	0.855138	0.199863	2.10853	0.547338	0.381542	0.428314	0.330141	0.180659	0.809698	0.35064	0.181276	0.0382769	0.442222	0.326276	1.73824	0.321858	1.1161	0.376037	5.15457	0.538605	3.38667	0.53793	0.570334	0.235669	0.352428	0.0104327	0.768866	0.360456	0.0437813	0.00732739	0.222386	0.166165
Rasgrp1	262.725	15.8437	33.2167	2.52385	22.3611	1.37737	26.5223	2.30469	7.39337	1.16744	55.8316	13.4857	8.91798	0.794102	180.101	54.396	12.3201	18.2401	1.99842	0.931598	0.202038	1.47108	0.412121	30.4641	15.8755	1.45231	0.222771	215.538	22.8886	4.69677	1.0864	7.4843	1.54325	251.168	62.7658	25.9225	2.24486	105.69	14.4003	12.7647	1.14869	8.88387	1.23229	0.430634	0.176811	0.45009	0.0123194
Tcf7l2	2.76238	0.851961	20.4982	2.11768	13.1786	6.30872	6.34629	2.50277	6.63108	0.168981	129.101	32.8245	3.70486	1.11231	3.37629	0.242604	35.0742	5.39934	0.99191	45.3957	29.9724	166.229	134.159	30.1421	14.2049	223.483	65.3071	5.80464	0.760583	6.79046	1.34065	6.3169	2.09835	4.52758	0.700601	24.3838	23.1367	227.65	8.85036	16.4845	0.52147	26.228	4.99403	14.985	0.801484	13.2498	2.05843

## Sheet: T2D
Gene	ACA		ARH		CENT2		UVU		CBN		DMH		DVC		ENT		F	FL		H		THy/Phy		LHA		M		ACB		NTS		PB		FRP		CUL4,5		PVH		VMH		VTA		mESC B6-1		mESC B6-2
	Mean	sd	Mean	sd	Mean	sd	Mean	sd	Mean	sd	Mean	sd	Mean	sd	Mean	sd		Mean	sd	Mean	sd	Mean	sd	Mean	sd	Mean	sd	Mean	sd	Mean	sd	Mean	sd	Mean	sd	Mean	sd	Mean	sd	Mean	sd	Mean	sd	Mean	sd	Mean	sd
Hectd4	85.0428	10.8104	56.3521	4.85755	64.127	5.40787	65.5969	0.840079	36.5693	6.32536	78.0488	9.86236	49.5501	9.18843	64.2847	15.0573	34.2541	47.1026	10.2759	40.4665	14.5073	45.7117	6.30087	54.2429	5.03661	60.4698	10.845	69.4411	4.0779	48.7808	1.72783	67.4727	1.85163	76.7074	8.44357	77.6566	4.74311	74.8748	4.89476	66.5352	0.36032	38.2295	14.8541	9.37896	1.25582	9.74863	0.0902707
Glis3	1.22157	0.170827	4.15637	2.41322	2.43536	0.873199	1.02534	0.16875	3.20674	1.712	2.96844	1.53045	1.2409	0.251535	1.83524	0.251315	6.27286	1.45105	0.475922	8.07741	3.47108	4.02379	2.38909	1.70007	1.07141	6.06071	3.21063	2.23612	0.152411	1.61747	0.974521	1.03081	0.381861	1.21324	0.344547	0.978243	0.190503	3.55277	2.02638	2.72834	0.454685	0.877535	0.253535	1.52728	0.380653	0.875402	0.267418
Ins2	0	0	0	0	0	0	0.321063	0.556098	1.87893	0.960179	0	0	0	0	0	0	0	0.895731	0.793828	1.32155	0.358196	0	0	0	0	1.46609	1.68981	0.385787	0.668203	0.656015	1.31203	0	0	0	0	0	0	0	0	0	0	0	0	0	0	0	0
Kcnj11	35.5592	5.85869	16.0338	0.285999	40.3088	3.32983	47.0262	7.4219	32.1142	2.80336	25.448	0.336178	33.6624	0.637385	22.7819	2.67141	4.0006	39.7326	1.30279	4.41146	2.64412	5.41609	1.7774	28.8146	2.4253	5.87089	2.19683	32.8641	1.41511	38.5447	3.41878	29.0894	0.563687	35.8452	3.76047	45.3513	3.70879	25.3702	1.36735	20.9646	1.71864	26.7685	15.869	0.0126757	0.0179261	0.0732267	0.103558
Pparg	5.27155	1.06918	0.955461	0.283588	3.30145	0.7851	3.07663	0.741876	1.65022	0.51677	0.507972	0.312759	2.05514	0.56215	1.73601	0.855138	0.199863	2.10853	0.547338	0.381542	0.428314	0.330141	0.180659	0.809698	0.35064	0.181276	0.0382769	0.442222	0.326276	1.73824	0.321858	1.1161	0.376037	5.15457	0.538605	3.38667	0.53793	0.570334	0.235669	0.352428	0.0104327	0.768866	0.360456	0.0437813	0.00732739	0.222386	0.166165
Rasgrp1	262.725	15.8437	33.2167	2.52385	22.3611	1.37737	26.5223	2.30469	7.39337	1.16744	55.8316	13.4857	8.91798	0.794102	180.101	54.396	12.3201	18.2401	1.99842	0.931598	0.202038	1.47108	0.412121	30.4641	15.8755	1.45231	0.222771	215.538	22.8886	4.69677	1.0864	7.4843	1.54325	251.168	62.7658	25.9225	2.24486	105.69	14.4003	12.7647	1.14869	8.88387	1.23229	0.430634	0.176811	0.45009	0.0123194
Tcf7l2	2.76238	0.851961	20.4982	2.11768	13.1786	6.30872	6.34629	2.50277	6.63108	0.168981	129.101	32.8245	3.70486	1.11231	3.37629	0.242604	35.0742	5.39934	0.99191	45.3957	29.9724	166.229	134.159	30.1421	14.2049	223.483	65.3071	5.80464	0.760583	6.79046	1.34065	6.3169	2.09835	4.52758	0.700601	24.3838	23.1367	227.65	8.85036	16.4845	0.52147	26.228	4.99403	14.985	0.801484	13.2498	2.05843
Abcb11	0	0	0.0125255	0.0216949	0	0	0.0981642	0.147884	0	0	0.00536765	0.0107353	0.0155218	0.0268845	0.045462	0.0244721	0	0.00487308	0.00974615	0.0849255	0.114731	0	0	0.0682667	0.118241	0.0116973	0.0165425	0.124099	0.0650739	0.0263814	0.0202714	0.0084726	0.014675	0.00694337	0.0120263	0	0	0	0	0.0121207	0.0171413	0	0	0	0	0	0
Abcc8	17.3237	2.70252	12.9466	2.77798	50.9364	9.18361	60.4576	9.73436	20	1.86139	16.9887	1.09523	25.0185	1.44487	14.7794	1.79427	2.31264	44.1585	12.9462	2.41673	1.57328	1.92231	0.703323	15.7208	2.72824	3.12525	0.887053	10.2793	3.22079	18.7451	2.51481	19.0822	0.940138	17.3497	0.481088	59.2438	10.7046	15.2898	3.94954	19.1585	0.135614	11.5248	5.96426	0.21552	0.00908965	0.702198	0.513082
Abo	0	0	0	0	0	0	0	0	0.0414713	0.0362827	0	0	0.187684	0.175121	0	0	0	0	0	0	0	0	0	0.0416507	0.0361533	0	0	0	0	0.0778618	0.0600463	0.0239382	0.0414622	0	0	0.0157692	0.0315385	0	0	0.0357107	0.0505026	0.0178354	0.0308919	0.470543	0.115654	0.332929	0.197894
Adamts9	0.389371	0.251069	3.13225	0.284275	1.06869	0.173493	0.975263	0.0441516	2.1839	0.58344	1.40529	0.0893495	1.44596	0.0753545	1.93288	0.559112	2.31162	2.34429	0.240059	6.69614	3.59174	4.31716	0.498664	1.68139	0.405939	2.84855	1.45333	1.0129	0.155947	1.83263	0.303033	1.17849	0.157701	0.510216	0.250334	1.44624	0.402296	1.39799	0.028269	2.26064	0.297244	1.06136	0.345793	5.69495	0.786999	6.0906	0.154896
Adcy5	51.102	1.3132	74.8335	1.57605	25.2416	5.0896	24.6153	3.31777	36.419	2.8658	66.0849	3.59567	40.6511	1.31035	61.7228	7.05827	8.55277	26.3888	2.13102	12.5442	7.53602	17.344	3.95015	57.6554	1.72862	24.6973	0.27167	386.199	61.9404	37.92	0.596837	48.0746	1.37195	51.4324	3.2567	22.1292	3.01584	78.2399	6.13097	72.4668	4.37791	35.1972	18.7651	0.425381	0.0103761	0.28266	0.0639507
Adra2a	3.46908	0.683694	21.8009	1.8439	7.73734	1.24815	7.72038	0.849594	16.8802	1.1159	24.0761	4.81009	25.9844	4.71528	24.8227	4.56057	5.70608	15.3835	2.78161	8.08554	3.18576	5.82293	1.31455	23.1214	5.11314	8.92938	0.0115329	5.75377	2.20617	19.0387	1.47414	18.6518	0.612455	7.55564	5.57087	6.55453	1.34062	10.7666	0.811405	29.359	10.3268	10.0353	4.63684	0.0736777	0.0131202	0.089522	0.126603
Agmo	3.33939	0.498326	4.14496	1.13387	4.64764	1.18575	4.19383	1.22126	8.13557	0.608788	4.0288	0.589153	5.33893	0.35332	2.86555	0.304038	0.494144	6.11102	1.19649	0.438249	0.0500532	0.261478	0.134114	6.03639	0.708082	0.5125	0.0513484	3.94935	0.386641	5.94352	1.474	4.4327	0.503874	4.52605	1.936	4.10832	1.47838	4.68506	1.72761	3.76432	0.453827	4.83687	0.3745	0.249813	0.22627	0.316053	0.014174
Ank1	31.4426	4.50584	36.624	6.36338	327.373	57.9792	314.4	29.5145	174.39	10.3603	61.076	7.2635	180.669	14.9419	36.293	7.21859	4.55493	314.38	36.8012	13.3729	2.51498	14.2618	5.41299	74.1701	1.9304	15.2653	3.8975	24.4805	1.74693	184.203	14.8315	118.629	17.3304	45.0273	6.58973	394.541	41.5451	65.7246	1.67443	49.1136	4.84089	151.865	67.1476	0.466688	0.0531924	0.896025	0.241319
Ankrd55	1.96261	0.267712	19.533	0.196986	6.04359	2.17942	3.79172	0.400728	13.1539	0.789515	15.5739	2.57921	22.1292	2.37628	2.21502	0.0454245	1.29799	9.1916	2.19149	2.95345	1.71256	4.55425	0.973665	15.5422	2.49952	3.85423	0.745124	3.64584	0.505063	20.0284	0.913396	18.2634	1.3711	2.14868	0.680689	4.37164	0.433742	11.6057	1.51863	20.4713	0.800786	12.9583	4.91244	0.217913	0.260603	0.173624	0.113368
Ap3s2	45.0565	5.8946	37.9272	8.39739	38.1537	6.59209	36.6083	6.92158	42.9391	5.22976	44.7923	4.53224	48.3725	4.24994	36.2713	13.7597	60.2801	39.0461	2.1435	36.2925	19.035	51.2091	15.2235	45.4115	2.59669	71.574	1.67217	37.7526	8.016	54.197	5.38406	52.6694	6.89919	41.6426	12.4277	42.1975	5.26163	42.1621	8.29199	46.5373	0.00403051	33.0169	18.6609	55.3836	6.85102	64.551	10.1801
Appl1	30.1513	0.441261	27.9942	2.83252	29.807	1.8509	32.0986	2.71476	19.9742	1.14667	28.3151	2.06271	22.1253	0.660082	25.9374	5.94242	17.0754	24.1533	1.78506	24.4074	1.29299	20.5109	1.59701	25.6641	1.13049	23.1441	0.00450498	28.3288	1.77492	21.832	2.75915	23.4263	0.865671	27.7817	3.99011	33.8636	2.53707	24.8969	0.424117	25.4248	0.381193	16.7301	1.77417	17.03	2.41278	20.5343	1.36372
Arap1	12.9339	2.41053	25.999	3.5393	49.5928	5.08666	52.9091	6.26357	34.9921	15.4105	18.9762	7.3177	20.2733	4.90709	13.3537	1.3568	20.0152	35.9196	5.62593	13.1364	4.35867	19.1018	2.44624	19.1338	5.51144	16.1224	10.4974	14.9436	3.89894	24.4143	7.61565	18.1078	3.76659	10.3689	1.05829	57.2372	4.64673	18.2547	0.75332	18.5252	5.01565	18.8789	8.1034	17.3807	2.64607	15.57	2.31098
Arl15	24.5355	1.41379	12.258	0.612753	15.2633	1.33409	16.6937	0.705575	7.54776	0.371698	12.3403	0.385087	7.53837	1.36369	27.1956	2.11343	20.2506	11.5611	1.07613	24.0967	8.07272	23.3073	0.32173	9.11301	1.09969	28.0049	2.46184	27.4168	2.95607	7.6342	0.944359	8.76265	1.01644	20.6471	1.64882	18.8235	1.87321	21.1996	3.39248	10.0985	0.838699	6.45799	1.64033	27.4999	0.105541	28.9464	2.22641
Atg13	83.9169	5.85648	70.0444	11.9881	79.6836	4.04264	86.2268	7.21497	55.6245	5.90245	77.6721	4.75624	71.8988	10.1644	67.7818	6.19906	32.071	66.9302	4.56211	24.8138	16.7011	33.926	6.28701	66.7684	3.54679	43.9019	2.91703	78.4666	1.91811	63.7692	3.25521	69.0086	2.29209	87.2181	1.6275	85.7561	8.99117	74.0411	4.22623	74.9456	1.96315	47.874	25.2785	49.5685	3.235	41.3734	4.36957
Bcar1	28.5865	1.92575	36.4168	3.34487	111.036	14.3017	96.6731	4.45943	42.907	5.06786	31.8033	1.32188	35.3795	2.81169	29.7026	2.71314	49.2266	81.1903	13.056	48.9458	10.8861	52.5083	4.7995	35.4054	0.587859	64.4166	3.14916	34.5865	0.703005	34.057	2.03708	33.7765	3.43134	30.8237	2.86144	130.705	8.17502	32.5566	0.309741	31.1686	0.679438	30.3657	8.43669	23.9703	1.10068	24.9477	1.57147
Bcdin3d	4.50205	0.77467	8.75572	1.36565	9.79838	1.25743	12.1058	0.7147	6.6517	0.550532	5.98665	0.814902	5.22552	0.75139	4.76961	1.07511	16.6362	9.27016	1.03498	7.27069	1.63624	12.2498	2.1496	5.76226	0.467752	13.9076	1.32667	6.83741	0.335337	5.18263	0.595563	6.12593	0.90323	5.64488	1.12929	10.8363	0.777252	6.81482	0.681538	6.94778	2.16176	4.13981	2.36476	6.3671	0.0426032	5.17497	0.520042
Blk	0	0	0.0163577	0.0283324	0	0	0.041273	0.0714869	0.0425197	0.0736462	0	0	0.0516747	0.0895031	0	0	0	0.0427592	0.0493741	0.0432517	0.0749141	0	0	0.0931076	0.124464	0	0	0	0	0	0	0	0	0	0	0.0168647	0.0337295	0	0	0	0	0	0	0	0	0	0
C2cd4a	0.374454	0.191384	0.315932	0.178973	0.221339	0.203893	0	0	0.13735	0.17691	0.214379	0.0830613	0.122273	0.106848	0.418456	0.276395	0	0.166032	0.164086	0.055397	0.0959504	0.164017	0.220253	0.122005	0.106358	0.219231	0.0747369	0.0315391	0.0546273	0.040985	0.0473408	0.1288	0.0521231	0.549355	0.427648	0	0	0.043747	0.0618676	0.276145	0.00817486	0.0263301	0.0456051	0.0308864	0.04368	0	0
C2cd4b	6.3867	4.03561	1.13197	0.554778	1.06807	0.225773	0.448907	0.212885	1.10759	0.443274	1.17417	0.579815	1.02768	0.170496	4.49708	1.04067	0.320337	1.17449	0.362364	0.161506	0.279737	0.647088	0.692625	1.10497	0.0652229	0.93284	0.446891	0.927429	0.46013	0.785034	0.310746	0.651878	0.113764	5.64752	1.33693	0.583284	0.310646	2.31885	0.652589	0.485464	0.123455	0.300723	0.398738	0.23016	0.229713	0.262264	0.104605
Camk1d	52.805	1.8266	15.2943	0.410122	22.5208	0.694434	24.8445	0.200879	18.8486	2.46084	21.3784	1.72089	34.0663	4.5437	39.4493	2.86787	3.44941	20.9486	1.68989	5.05355	0.759746	4.12243	0.3836	22.1588	1.39574	5.85501	0.942121	38.6724	6.88496	33.1665	2.21913	27.0449	1.19593	47.4105	2.30213	25.4671	0.695063	22.4831	0.0375898	18.6482	5.8704	15.1489	4.20255	8.1157	1.66108	10.9322	1.05131
Capn10	27.2553	4.99288	35.8398	6.71983	31.9615	6.36323	29.3208	2.43359	27.2243	3.57006	33.2949	4.05835	28.7937	3.33369	30.235	2.71929	39.7558	25.9118	3.42452	40.3255	7.22937	49.1326	5.92561	30.7142	1.13231	47.8437	1.34773	29.2013	1.59817	23.5733	1.75809	29.3436	2.55137	21.3632	4.61286	30.6098	1.84604	30.3196	1.2806	38.342	3.66465	25.7148	12.1777	15.1692	0.324435	16.3144	0.682351
Ccnd2	41.3682	5.44277	23.5144	1.46416	5.9711	1.95896	3.81915	1.17	14.6886	8.24509	19.0025	3.15709	7.6304	3.07904	40.2699	4.33066	371.55	4.87464	0.633401	62.224	6.44286	99.6822	24.2172	11.8254	0.616016	106.708	32.9124	36.7404	13.0155	12.5341	10.793	8.27356	0.666755	42.342	10.2585	3.44522	0.793507	15.23	4.31973	15.9758	3.10863	5.22848	3.4047	3.5131	0.504329	1.75309	0.628813
Cdc123	168.634	5.91014	167.583	6.99124	160.867	7.14334	155.031	15.6759	175.428	10.6091	203.338	15.1414	215.125	17.9352	129.421	20.5727	241.672	145.944	4.01833	124.862	47.9688	167.643	40.1039	174.315	6.87131	191.268	0.454953	156.769	5.51737	208.739	16.0167	197.453	20.6133	166.872	5.75154	147.186	7.24239	180.922	8.83558	221.087	4.14287	119.478	64.8654	144.352	10.4135	133.561	8.75384
Cdkn2a	0.0539037	0.0933639	0.137114	0.131948	0	0	0	0	0.100347	0.173807	0	0	0.042862	0.0742392	0.043524	0.0753858	0.109286	0.0382403	0.0764805	0.116032	0.105743	0	0	0	0	0.150314	0.212577	0.0458607	0.079433	0.0689565	0.137913	0.115321	0.0999991	0	0	0.03749	0.07498	0	0	0.076528	0.108227	0	0	9.2881	0.135183	8.51682	0.458728
Cdkn2b	0.939908	0.196595	1.88877	0.739935	0.963926	0.406001	1.02526	0.613928	1.02502	0.289022	0.67482	0.331268	0.835488	0.350884	1.05335	0.600678	0.302922	1.10322	0.38983	0.238248	0.207771	0.141287	0.10854	0.678918	0.325793	0.223349	0.198017	0.614002	0.142303	1.00995	0.236453	0.872883	0.232712	0.547499	0.131406	0.768972	0.318058	0.761741	0.162126	0.833661	0.285344	0.587171	0.284729	1.1664	0.16197	1.67245	0.602497
Cel	0.0547567	0.0948413	0.0343114	0.0300468	0.181346	0.139169	0.0672874	0.0657159	0.0190681	0.0330269	0.0459235	0.0614896	0	0	0	0	0.195195	0.0281927	0.0331423	0.0328041	0.0568184	0.0528638	0.00384751	0.114022	0.155348	0.181305	0.180467	0	0	0.0134652	0.0269304	0.0203297	0.0352121	0.0347463	0.0601824	0.0920065	0.109075	0	0	0.058168	0.082262	0.0997913	0.147368	0	0	0	0
Cilp2	0.736381	0.39053	0.634145	0.0698842	0.0823384	0.0336115	0.196258	0.0544881	0.0687398	0.0439839	0.157772	0.0674465	0.0922854	0.0596938	0.687612	0.0529779	0.622547	0.583729	0.271529	0.692864	0.334994	0.917257	0.629221	0.378687	0.178663	1.84759	0.0857933	0.350974	0.0633366	0.0667721	0.0537177	0.104764	0.0153681	0.572222	0.0964626	0.339046	0.242132	0.277216	0.0082187	0.216554	0.00641063	0.114245	0.105889	1.09936	0.0123814	1.28076	0.332715
Cry2	79.9229	2.84849	48.3871	3.43232	63.9177	3.57006	62.4195	2.26232	36.2862	2.86881	56.0057	2.16081	40.5956	3.65646	63.1937	8.09841	13.4644	51.1904	5.77642	12.5015	6.2043	13.6692	1.45813	43.2485	1.38578	22.375	2.30979	69.0612	5.1962	35.7577	1.48194	43.3917	2.05759	76.7778	3.54437	66.6569	3.80957	58.557	5.47732	51.8829	3.88451	28.5443	14.5692	12.1071	0.0548503	10.6962	0.323183
Dgkb	56.7713	6.45605	46.3166	4.74839	11.6949	2.93945	8.98403	0.797222	11.2609	2.13423	28.582	1.73314	19.3558	3.0787	52.2256	12.2985	3.22592	10.6944	1.39151	2.14614	1.37475	2.53902	0.815476	25.7775	2.28383	1.81495	0.316066	152.383	23.5752	18.2258	2.46517	23.9462	2.56801	59.1421	8.615	10.8215	1.2184	27.6319	0.745206	41.827	5.10683	15.279	1.61063	0.410358	0.202292	0.258317	0.0975078
Dpysl5	12.4892	1.20135	50.0534	3.86852	18.7076	5.18578	15.9545	3.19661	21.9138	5.86715	50.3398	0.664963	30.1956	3.51976	27.0936	8.04318	208.794	16.0208	3.04664	217.789	103.94	265.275	26.8786	32.8775	1.02358	378.806	7.02546	32.9543	5.71737	22.8059	2.29484	47.365	6.86384	23.9309	13.8073	15.6354	2.17284	51.1142	7.53637	53.0495	4.44098	28.979	11.4708	3.10129	0.407687	4.49871	1.10771
Dusp9	0.428967	0.169145	0.377313	0.143812	0.110384	0.0740729	0.084707	0.0766778	0.15883	0.111784	0.445298	0.119927	0.411811	0.265777	0.923258	0.460006	0.640619	0.117975	0.0516488	1.15854	0.580876	0.967306	0.35017	0.438408	0.144739	0.671882	0.217155	0.103924	0.0370318	0.376412	0.152576	0.339857	0.136157	0.549929	0.0441133	0.264485	0.0904422	0.255895	0.112076	0.43874	0.111633	0.333423	0.193014	93.7254	1.76699	89.04	1.72329
Fads1	115.816	4.31333	139.082	8.25105	116.463	23.8921	107.441	14.6873	153.534	16.2196	180.025	10.4514	155.52	11.8679	104.785	5.95131	109.191	119.351	6.44009	74.5664	27.5593	99.8942	11.1638	154.232	6.80738	109.591	2.35467	132.43	10.2904	146.541	6.15165	142.321	6.4915	124.462	8.5073	104.46	5.74728	168.686	17.1127	157.139	18.6301	112.109	47.7703	31.6675	0.760918	32.8567	1.39031
Faf1	16.2359	1.06721	26.4171	0.540587	21.0489	0.920567	21.7129	1.30276	17.8295	1.13747	24.1619	2.73365	23.5464	0.940461	16.0867	2.1932	27.6181	18.7473	1.28325	29.4481	5.4906	33.9353	2.66089	22.4958	1.84988	33.1687	3.52301	17.2718	1.33468	20.6502	1.51091	22.2857	1.96684	16.1198	0.443786	22.4186	0.726156	22.0225	0.830999	25.8241	1.37064	16.1803	3.68226	40.8951	3.09303	48.6089	5.38914
Fitm2	13.8051	0.933267	16.5404	1.13218	21.7567	1.85713	19.5829	1.42113	25.3903	1.81949	18.1771	0.33152	25.1906	1.5835	12.9076	2.66836	6.88891	22.6838	2.70695	5.38235	2.88677	6.53906	1.68683	20.2269	0.400788	9.55335	0.0404677	11.4159	0.598099	25.635	1.36273	21.906	0.2284	13.2229	1.15269	20.1805	0.896805	17.2504	1.38105	18.8702	1.32745	16.3296	9.47272	6.22741	0.0233133	6.60776	0.701372
Foxa2	0	0	0	0	0.132498	0.175343	0.0221771	0.0384119	0	0	0.328401	0.296731	0	0	0	0	0	0	0	0.297194	0.270229	0.355791	0.158503	0.141278	0.141738	16.0953	3.99288	0	0	0.050035	0.0697458	0	0	0	0	0	0	0	0	0	0	13.7756	2.9876	0.0652287	0.0922473	0.130639	0.10392
G6pc2	0	0	0.0447387	0.0774896	0	0	0	0	0	0	0	0	0.185876	0.0784693	0	0	0	0	0	0.127296	0.171902	0.0897737	0.155493	0	0	0.0351218	0.0496697	0.0196587	0.0340498	0.0683503	0.136701	0	0	0	0	0	0	0.0357407	0.050545	0	0	0	0	0.333497	0.164489	0.167185	0.0417193
Gcc1	15.2686	2.56319	17.4156	1.50657	16.8359	1.74236	17.383	1.1949	13.5061	1.40091	13.1153	1.11923	13.4314	2.69252	14.6294	4.99454	14.016	14.5991	1.58523	11.3336	1.7239	14.0778	2.53576	13.39	2.3235	18.1195	3.46945	15.3893	0.921244	10.5774	1.41732	13.1321	3.51646	12.9924	1.4014	17.9271	1.18628	12.7715	3.06382	16.2987	1.20113	9.09102	4.22829	7.86354	0.250144	7.23319	0.910741
Gck	0.860955	0.180032	36.4293	4.22825	2.3483	2.29552	1.782	0.59833	2.06715	0.408547	10.4231	1.8186	1.96004	0.965246	1.42543	0.832688	1.8202	0.610986	0.342187	1.5871	1.11533	10.8391	1.91892	5.95957	1.4664	3.48979	1.71885	1.25327	0.590986	1.29881	0.740976	3.85924	1.00428	2.10329	2.13394	0.523104	0.255469	10.4836	3.62881	30.2882	8.23353	1.50296	1.22493	0.250934	0.156561	0.104598	0.0622293
Gckr	0.0586814	0.03701	0.371256	0.323432	0.877843	0.409763	0.801947	0.564702	0.619123	0.557381	1.54077	0.403898	0.232582	0.227887	0.0650457	0.0764873	0.387102	0.909303	0.264187	0.0087826	0.0152119	0.136697	0.09794	0.613075	0.150289	0.727375	0.661693	0.0168197	0.0291325	0.0688185	0.10416	0.231651	0.150338	0.035674	0.0617892	0.894601	0.329013	2.27028	1.45888	0.200866	0.284068	0.178889	0.283314	0.109558	0.0950149	0.090822	0.128442
Gpsm1	30.4344	1.74371	70.919	9.28134	115.739	24.8515	113.649	12.2468	63.1905	5.88768	69.5117	3.72545	52.9662	8.6025	52.1216	3.25893	97.5036	77.2221	12.0289	112.667	63.5602	159.788	20.4341	50.0993	1.67438	169.568	9.1711	51.8818	8.56562	47.0732	5.89862	60.0938	9.99611	96.5232	50.2896	124.824	8.68507	59.7814	10.7821	77.1125	16.4155	44.6356	16.4828	5.25597	2.23357	4.99314	0.0192489
Grb10	23.4838	4.4501	111.308	8.41599	20.4139	11.0723	18.8856	2.19612	23.5472	3.84947	88.2641	7.2905	49.7446	3.24117	18.2681	1.65205	245.602	18.1271	2.12873	156.328	50.5852	150.523	13.9164	59.316	6.11542	115.272	20.561	37.431	7.22108	41.0613	6.31037	77.0026	1.61437	21.9742	3.29692	15.7938	2.91232	77.0552	9.22606	103.876	0.578767	45.1771	15.5429	12.1697	0.767013	31.0586	0.767699
Grb14	34.3518	1.13015	23.8809	4.95627	18.3734	4.47952	26.2188	3.47786	82.7127	13.0402	47.6525	5.75667	74.2248	6.77357	41.2161	3.46241	9.67134	57.234	7.22853	16.1214	2.50823	13.2597	5.85	82.6899	11.9387	14.3924	1.31684	47.7798	11.2433	74.0854	5.24631	74.9339	4.35313	37.3147	8.61922	19.9978	2.52583	58.7457	4.70129	34.249	13.3825	79.168	17.9674	0.722699	0.0227151	3.07999	1.24093
Grk5	17.0518	2.01589	6.6201	0.396897	15.5419	1.36088	15.7317	1.442	5.61466	0.468874	8.39624	1.01224	6.00062	0.467466	7.24413	1.59333	7.78353	10.9727	2.3858	6.51754	2.46068	7.11165	0.854893	7.43085	0.436989	8.87387	1.776	11.8061	1.02746	5.3185	0.855009	5.60341	0.140046	13.0782	0.543498	19.5783	1.33089	11.781	0.87462	5.71094	1.74273	4.17282	1.68949	3.35534	0.326195	3.56982	0.582352
Hhex	2.01355	0.430518	1.69777	0.224241	1.34955	0.260051	0.593977	0.275285	1.62561	0.26709	1.54505	0.574343	1.44609	0.426502	1.69416	0.128089	2.64126	1.60285	0.369599	2.86899	0.368993	2.60111	0.707494	1.82561	0.170318	2.42558	0.372883	2.16258	0.175989	1.74366	0.407769	1.4421	0.367392	1.57055	0.185371	0.895389	0.539766	1.75529	0.477402	1.53515	0.00019799	1.48244	0.454746	13.7042	0.23326	18.7844	0.916212
Hmg20a	46.1407	0.319547	44.1689	2.62358	40.2115	3.16352	39.5988	0.774026	28.3824	0.491859	45.5409	1.5486	34.2169	1.56211	40.159	6.42568	50.6372	32.2019	4.65911	49.1327	10.8675	58.1535	5.8281	37.8455	1.14588	66.1047	3.02862	47.6826	3.96353	30.5801	1.27957	36.8268	3.06215	42.4404	1.58012	43.6115	2.57523	44.6084	2.19514	47.4204	1.78356	27.0673	8.57057	11.7694	0.514597	11.1553	0.500837
Hmga2	0.116632	0.0273937	0.197654	0.0400353	0.118411	0.0776011	0.121411	0.0554955	0.0879653	0.0561631	0.21051	0.127021	0.10028	0.0431635	0.121866	0.0835141	32.9586	0.11283	0.0358319	23.5241	14.6772	22.3652	4.00097	0.133048	0.0646588	7.50199	0.186934	0.130124	0.061543	0.121947	0.0430416	0.168609	0.0319517	0.0995685	0.0582132	0.150681	0.0752501	0.222179	0.185747	0.144441	0.0718374	0.14474	0.0315074	19.3166	1.78951	20.8	2.31864
Hnf1a	0.0108139	0.0187302	0.0331225	0.0350742	0.164032	0.134995	0.112426	0.045573	0.0266865	0.0246995	0.0592464	0.0404565	0.0339227	0.0367631	0.0702462	0.039511	0.0244997	0.0415821	0.0378412	0.180256	0.204207	0.107601	0.0948413	0.0328637	0.0320527	0.102071	0.0115137	0.0614866	0.0804927	0.0252669	0.0326572	0.039818	0.0397282	0.0404185	0.0464569	0.232582	0.0602591	0.0354066	0.0500725	0.103928	0.00307662	0.0485297	0.0585374	1.68057	0.460283	1.52016	0.0257012
Hnf1b	0.194071	0.109191	5.07337	0.150429	0.365342	0.209929	0.184853	0.0795876	0.340034	0.0909209	2.82809	0.451417	0.474412	0.0243297	0.264503	0.121737	0	0.369044	0.142569	0.106791	0.0906487	0.255919	0.0469603	0.780958	0.104147	0.12134	0.0413652	0.187096	0.0674251	0.53651	0.148732	0.551897	0.0563827	0.260583	0.11867	0.597796	0.497006	1.85815	0.98418	6.02351	0.970518	0.482018	0.0791738	0.427578	0.154241	0.126501	0.0298201
Hnf4a	0	0	0.0220868	0.0212545	0.00657131	0.0131426	0.0098689	0.0170934	0.0171976	0.0297871	0.0133828	0.0155915	0	0	0.00982684	0.0170206	0.0176041	0	0	0.104793	0.161015	0.022614	0.0391686	0.0153264	0.0265461	0.0121073	0.0171223	0.00738767	0.0127958	0.00590873	0.0118175	0.00959287	0.0166153	0.0072265	0.0125167	0	0	0.0134318	0.0189954	0	0	0.0472194	0.00693737	0.474881	0.171512	0.539172	0.103968
Ide	19.3837	0.713347	21.4356	1.23004	31.8977	3.13327	30.2706	1.83843	24.852	2.90436	21.7556	3.0405	23.7913	3.00585	17.1452	2.97839	29.716	27.4366	4.07669	22.7343	2.48484	20.4237	4.78235	20.432	1.23941	19.0591	1.47168	19.605	0.6089	23.7477	1.70219	23.8807	1.76299	19.93	2.22608	33.6635	0.904601	19.8385	2.55001	22.7816	0.894865	19.2138	4.70906	124.703	6.94188	129.803	0.32732
Igf1	3.85965	0.236465	3.07738	0.989463	4.98991	1.33846	2.54999	0.80192	5.2546	2.77037	5.85562	1.5059	2.55997	1.026	2.56411	0.767055	3.08514	3.81211	1.38806	18.8441	15.0672	8.71143	4.28242	6.2862	0.357183	5.42172	3.38417	1.56796	0.0570954	2.60979	1.3351	1.65898	0.53659	3.90965	0.758876	5.15978	0.681009	4.30391	0.179481	4.92907	2.34764	16.1602	3.66906	0.0301933	0.0426997	0.0136984	0.00330346
Igf2	22.6355	12.9077	121.73	45.1998	49.5766	14.0816	67.8041	32.9479	136.939	77.6173	26.9998	2.94373	21.7472	7.47483	30.3671	6.02084	97.238	133.514	32.5894	765.967	501.462	407.734	90.0824	39.1216	12.0369	259.957	142.875	18.8049	2.3079	54.038	69.6796	24.1078	3.72617	13.8021	3.97512	72.6894	44.7818	29.7137	3.09864	22.564	7.97801	46.6392	33.9573	3.12973	0.23916	1.1076	0.531285
Igf2bp2	0.317083	0.122725	0.924605	0.0854461	0.654705	0.16731	0.354499	0.190606	0.617434	0.212703	0.899187	0.0819621	0.806507	0.411433	0.333774	0.195801	66.9636	0.541358	0.3398	62.4245	23.5991	54.0281	3.70846	0.408353	0.20038	35.6128	3.54347	0.778986	0.127671	0.670366	0.326613	0.723459	0.4405	0.526788	0.306504	0.52811	0.160544	0.554363	0.356028	0.687227	0.468632	0.27272	0.151936	62.0805	0.247077	61.2477	2.36954
Itgb6	0.0225195	0.0231434	0.0558936	0.0185618	0.898235	0.455024	1.52078	1.75439	0.254661	0.282507	0.0545841	0.0499138	0.101103	0.0453233	0.0394463	0.0683231	0.0162185	0.244037	0.0900508	0.197528	0.101471	0.596492	0.683972	0.0858833	0.0205103	0.0582222	0.0132838	0.186163	0.0726602	0.108673	0.0926201	0.0863807	0.0544436	0.0502175	0.0448065	2.37201	3.44143	0.112625	0.00286032	0.0729642	0.00205011	0.436179	0.681473	0.0252055	0.012345	0.0084406	0.0119368
Jazf1	23.6851	1.20557	27.537	1.51112	9.83448	1.20116	11.6757	1.55949	9.5939	0.542354	18.6591	1.75082	12.8153	0.868137	21.1724	4.06568	7.84915	8.10799	0.750963	10.6585	4.51727	14.823	2.69989	16.0277	1.06758	17.106	0.689266	16.8333	0.825916	10.9164	1.02827	15.2919	1.19289	19.6331	0.732835	9.39575	0.592163	17.8716	1.85734	23.1717	2.93483	9.06208	1.70524	0.249902	0.0902286	0.315918	0.182477
Kank1	6.41049	0.575794	14.6482	1.19409	11.8198	2.34511	12.3952	1.05862	18.2381	3.46053	15.6605	1.64962	13.3529	1.15743	6.0952	0.215187	2.92419	13.2844	1.51705	15.1578	7.15422	6.42424	3.86175	14.5833	0.409357	4.97249	0.655454	8.72184	0.608033	15.3907	1.94987	13.6744	0.583262	7.73641	1.79046	11.3759	0.998408	14.8739	0.11506	14.533	1.07118	14.2812	1.72143	5.37882	0.978937	7.98	1.00722
Kcnk16	0	0	0.0322151	0.028045	0	0	0	0	0	0	0.046416	0.0589223	0.0689597	0.0760575	0	0	0	0.0117924	0.0235849	0.0172902	0.0299475	0.0349602	0.0304193	0.0164764	0.028538	0.051931	0.0734415	0	0	0	0	0	0	0.0168024	0.0291026	0	0	0.0288054	0.040737	0	0	0.073246	0.126866	0.0199571	0.0282235	0.027742	0.039233
Kcnq1	0.623492	0.0787783	0.558397	0.145585	2.2657	2.70955	0.543681	0.22629	0.551836	0.177135	0.735502	0.539438	0.924734	0.637761	1.20136	0.690449	6.09396	0.417701	0.0407783	1.97931	1.62018	1.31397	1.20317	0.27972	0.155315	0.813832	0.220628	0.384549	0.0809326	2.42848	2.50845	0.762518	0.599411	2.11511	2.69231	1.19516	0.652019	0.688425	0.196859	0.563876	0.0905097	0.410808	0.289832	0.255112	0.12576	0.0853967	0.120769
Klf11	3.67041	0.302594	5.96663	0.436245	2.85448	0.578662	2.43778	0.384877	3.47706	0.48978	5.09626	0.5432	2.84752	0.2843	4.41449	0.551944	10.2457	3.90086	0.736737	9.43544	3.32046	12.3143	1.89463	4.19178	0.508584	13.8255	2.23215	3.71567	0.39504	2.86805	0.368095	3.74108	0.803584	3.89257	0.231235	2.54423	0.46267	5.37915	0.0144038	4.39416	0.74016	2.70949	0.831418	13.9321	0.645235	16.6938	1.33749
Klf14	0.110857	0.0986879	0.893867	0.561266	0.0104102	0.0208204	0.0154003	0.0266742	0.0109159	0.0189068	0.0319903	0.0401202	0.0357351	0.0388729	0.123276	0.107322	0.204517	0.0497859	0.0423251	0.410064	0.45075	0.796002	0.192037	0.0918847	0.0848715	0.148574	0.0609349	0.217247	0.0537156	0.0350212	0.0404551	0.0138824	0.0240451	0.144096	0.0792147	0	0	0.189971	0.00716865	0.350964	0.0653862	0.0165372	0.0151533	0.0405384	0.05733	0.0778174	0.00379257
Klhl42	10.5944	1.08946	12.4676	0.234888	15.0342	2.22766	14.6428	1.7522	9.1664	0.310014	11.2285	1.79908	11.872	2.38246	9.06195	2.08058	6.62042	11.4139	0.976097	6.13231	2.02764	7.48823	1.5815	10.636	0.708195	8.40386	1.20212	8.73139	0.274935	10.3952	1.25962	11.1436	1.42878	9.24106	0.682339	15.5877	1.4628	9.33286	0.989674	10.3696	0.303773	7.47592	3.29014	11.8427	0.625874	10.6942	0.310632
Lama1	0.649333	0.164856	3.1822	0.204784	1.8781	0.303035	2.56064	0.46543	2.5734	0.37738	1.52494	0.324896	2.42893	1.17849	0.534088	0.132912	5.78063	2.08867	0.383305	5.95661	2.84001	9.03414	2.29662	1.27286	0.201545	9.51467	3.68619	0.771824	0.13203	2.04578	0.364059	1.27731	0.130665	0.571019	0.259284	2.06555	0.340841	2.1055	0.319294	2.8854	0.931132	0.794429	0.462856	13.4883	0.64877	11.8979	0.0974393
Larp6	27.8896	0.731377	25.13	0.888608	31.7148	3.00095	30.8405	0.490921	36.9921	6.25905	29.4897	1.78128	38.7912	3.70462	25.529	3.63137	3.1879	37.3021	1.02628	4.23327	2.57052	5.87318	0.959966	38.7625	3.14144	8.29505	1.1771	29.8201	1.20351	36.7206	2.16386	38.0578	0.762631	27.5006	2.91171	30.7631	1.24918	29.7065	1.01845	29.9148	3.20821	27.246	16.3627	0.0670279	0.0461589	0.047803	0.0676037
Lgr5	1.54321	0.282106	2.57985	0.155194	7.03189	0.911812	6.32699	1.07455	6.24433	0.694702	3.3074	0.192778	7.02312	0.333602	1.50067	0.540533	0.211892	3.59617	0.849696	5.10789	3.55777	1.37039	0.545976	3.32974	0.459831	2.56304	0.552108	1.45268	0.0298192	7.5772	1.0074	5.37523	0.835315	10.0075	6.9722	6.23282	0.65584	4.73484	0.887587	4.62205	1.53793	4.91133	0.645714	0.122914	0.148805	0.0878922	0.00458438
Lpp	1.32275	0.0935939	3.4736	0.245899	6.38812	1.4791	7.71943	0.945688	2.66817	0.52707	2.39196	0.145659	1.87553	0.384059	1.45121	0.160071	3.0365	4.70088	0.951164	5.47625	1.31963	4.51247	0.450675	2.01267	0.217881	3.56429	1.35557	1.99155	0.159076	2.00473	0.162486	1.83616	0.103529	1.4788	0.216619	7.44717	1.17173	2.12956	0.0834775	2.60828	0.229037	1.42201	0.270288	2.53768	0.237493	3.15966	0.105959
Lyplal1	9.02775	1.98181	8.54069	1.69247	4.86653	1.47837	3.76944	0.183713	5.70169	0.616917	8.40192	0.594377	6.4853	0.920567	6.19651	1.81641	9.9882	5.50221	1.31341	9.38003	2.30606	12.4737	1.91278	7.88862	0.729707	13.2099	0.694973	5.88931	1.02509	5.81247	1.08251	6.65818	0.962043	5.88013	1.80975	4.64578	0.79609	8.24273	0.883169	9.60277	0.4123	4.65585	2.11215	14.0601	0.241647	18.1374	3.00542
Macf1	130.398	6.48764	226.94	7.25951	230.567	3.73151	227.977	9.87275	161.801	11.3028	213.542	9.48764	168.122	3.3573	125.467	5.57309	178.341	185.548	6.75942	206.294	39.2475	225.028	21.335	169.592	16.5709	223.475	0.400364	148.371	4.5959	155.19	5.84535	180.932	6.71893	135.182	15.8548	221.934	2.48735	187.904	5.54711	218.241	15.4371	144.527	17.9211	113.843	2.24499	112.265	1.96936
Madd	167.534	1.01194	120.174	4.67869	166.975	2.64661	171.11	8.89076	102.027	11.0472	136.095	7.60066	113.11	6.7572	133.298	10.2353	59.9582	142.684	21.1996	60.3981	23.1947	70.907	7.05878	119.61	12.47	88.9903	11.8733	120.495	3.1862	108.019	7.12145	130.631	10.2706	159.267	10.4782	177.523	3.87686	134.87	6.36538	141.237	0.900218	87.8214	41.1431	27.949	6.01239	15.1347	2.68295
Maea	93.7981	11.126	110.972	3.64238	77.1615	4.17793	74.3157	6.21831	82.194	3.44332	114.093	11.596	108.392	3.25945	73.0953	6.78548	103.431	72.9723	2.34636	66.2785	36.0138	114.782	14.7586	96.8936	6.85226	115.579	0.693106	69.3471	7.03	99.7627	9.41356	111.822	5.07923	82.1917	5.06013	79.1515	6.06504	88.1632	10.3507	110.399	1.69882	87.8761	49.4116	59.7447	2.59102	67.0671	13.4867
Mphosph9	6.09459	0.313083	6.73315	1.58461	19.1821	2.22319	17.8823	1.64902	7.36403	0.888368	7.29576	1.54933	6.48479	0.397269	7.18204	2.63937	11.2762	11.7356	2.66795	10.4292	0.690923	9.14918	2.13778	5.03068	0.448872	12.5942	2.58339	9.20769	2.84477	5.71637	1.66377	6.1046	1.42288	7.03792	0.96989	25.232	4.53434	5.23173	0.294016	5.48998	0.53502	4.94571	1.45035	13.4739	1.85922	17.2326	2.58891
Msmo1	108.437	9.49025	118.809	11.7806	65.7967	24.9274	52.4582	4.43474	131.419	12.2664	167.871	14.524	190.832	13.4109	123.509	25.4371	118.103	103.844	13.6397	56.9183	27.6623	86.3482	8.66205	145.082	8.92776	96.1855	1.81791	100.318	17.8057	166.412	14.0063	198.545	18.8147	99.689	13.6826	60.5322	11.5871	132.554	35.4398	159.036	1.35171	141.264	76.3041	101.786	3.3164	75.0049	3.0555
Neurod1	6.7732	0.881441	1.1831	0.426811	255.273	67.1367	273.251	57.6691	30.0279	13.7665	3.09617	0.344262	4.46722	1.10063	14.4022	1.98678	9.14261	147.887	32.6682	48.3617	15.984	13.3716	2.82934	1.21273	0.600732	17.4632	6.79968	0.674994	0.692238	2.56908	0.850152	2.92046	1.47514	7.79864	2.29056	291.711	17.0533	3.0198	0.0861397	2.24413	0.438724	0.698671	0.262718	1.10646	0.184895	1.35933	0.303943
Notch2	3.17029	0.923104	13.537	1.2416	5.74033	1.03402	6.23165	0.839429	8.44122	3.9715	5.78889	0.385581	5.12247	0.711991	4.04271	0.769067	29.5736	6.42938	0.405512	18.5082	6.335	22.4361	6.45708	4.93169	0.609666	15.5176	2.3615	7.15513	0.529628	6.0264	2.12315	4.14223	0.413575	6.16249	2.40746	6.53505	1.44534	5.70515	0.210633	5.95132	0.367816	2.98201	0.993715	6.97168	0.431438	7.06792	0.650663
Nyap2	18.1048	1.89534	9.87321	0.158498	5.19345	0.891935	5.85305	0.654842	2.99734	0.698933	7.59121	0.547874	6.85821	1.71769	13.9872	3.84795	1.70182	4.33174	0.806397	7.86033	2.47576	6.21385	1.07721	5.51001	0.349712	6.21825	0.142087	11.0508	1.58275	4.9233	0.321785	6.7534	0.683495	15.1029	1.94258	6.22708	0.401589	8.88879	0.302098	6.61818	0.488375	6.63213	0.820005	0.0051779	0.00732266	0.00533815	0.00754928
Oasl1	0.317551	0.204308	0.383178	0.318937	0.254676	0.0957201	0.617804	0.459355	1.01011	0.52156	0.638166	0.321727	0.377464	0.478132	0.257566	0.242801	0.24932	0.522062	0.504301	0.373471	0.313853	0.280976	0.102416	0.800986	0.552957	0.200902	0.0197753	0.496709	0.242905	0.49727	0.205939	0.342902	0.249423	0.363378	0.169701	0.540571	0.276664	0.234339	0.0763838	0.14175	0.120824	0.26945	0.222276	0.548925	0.180815	1.01346	0.0656105
Pam	328.062	12.7484	506.034	48.7918	153.422	43.4588	171.831	46.0901	119.276	5.35119	333.812	48.8742	183.166	34.0875	262.944	19.6716	88.6029	119.968	34.3912	157.913	25.9868	179.632	62.2806	248.995	16.9138	123.345	22.5089	231.48	24.9401	150.054	15.3098	261.904	28.263	293.271	42.2822	173.25	34.8492	290.841	26.6016	517.54	6.32189	170.21	42.3146	344.017	18.7115	358.627	70.3783
Pax4	0.0432543	0.0749187	0.0283327	0.0490736	0	0	0	0	0	0	0	0	0	0	0	0	0	0	0	0	0	0	0	0	0	0	0	0	0	0.031052	0.062104	0	0	0.0405743	0.0702768	0	0	0	0	0	0	0	0	0.0472427	0.0668113	0	0
Pdgfc	7.7726	1.95277	8.97675	0.312451	1.49407	0.576357	1.73088	0.537358	4.69135	0.845072	4.10699	0.340631	4.0764	0.758705	7.40875	1.32446	9.10707	3.07577	0.341753	8.94033	3.7277	5.89616	0.785716	4.0008	0.400799	5.94948	1.39662	5.34811	0.885815	3.34794	0.5176	3.41675	0.407482	7.87944	1.7972	1.55096	0.22914	4.85839	0.827223	4.52746	0.0339927	2.97057	1.137	15.1965	0.505235	9.01025	1.1106
Pdx1	0	0	0.0839956	0.0341046	0	0	0	0	0	0	0.0151111	0.0302222	0.0145761	0.0252465	0	0	0	0	0	0	0	0.0344126	0.0299428	0	0	0.0278631	0.0394044	0	0	0	0	0	0	0	0	0	0	0	0	0.0288717	0.0408307	0	0	0.0582671	0.0287235	0	0
Pepd	25.3839	1.44548	34.487	1.4209	30.4247	2.77888	28.0562	3.16007	34.3108	5.30744	34.7747	7.1917	32.0938	3.14404	22.5374	1.64836	16.49	29.1238	2.69107	19.0889	8.59121	23.8492	2.3617	32.9997	2.02627	22.751	2.70704	20.6662	2.23292	29.8813	3.04368	33.6265	0.864272	21.5904	1.73154	33.683	2.92533	32.9271	3.67256	30.5529	5.10631	23.6765	14.4039	41.1254	1.33194	40.4539	2.36041
Pou5f1	0	0	0	0	0.0253172	0.0506345	0.201269	0.257505	0	0	0.0511525	0.0590738	0	0	0.149125	0.176002	0.31086	0.060556	0.040614	0.14918	0.189298	0.0537886	0.0465895	0	0	1.11482	1.45566	0.300549	0.366271	0.0851698	0.0983847	0.0338787	0.0586796	0.0255211	0.0442038	2.9362	0.925601	0.0474328	0.06708	0.0946164	0.00280099	0.125068	0.216624	1058.82	31.9308	996.166	8.97651
Ppip5k2	11.1057	0.841409	15.2732	1.70389	9.54696	1.27105	10.1446	1.2558	26.8174	3.50451	15.7908	0.30657	23.117	2.0652	8.71253	2.11042	30.0685	14.6816	3.6121	45.1677	8.24045	45.043	8.42384	15.5078	1.07745	48.9834	5.5065	12.4664	1.99233	28.971	4.29711	23.4232	1.85281	10.58	1.02111	9.63921	1.086	11.5082	0.59421	15.7463	2.58666	19.7668	5.47802	24.5943	0.511139	26.1101	2.97151
Ppp1r3b	0.31548	0.157417	1.80926	0.34777	0.566749	0.117855	0.606511	0.228818	2.1031	1.01734	0.450372	0.13094	0.627397	0.253886	0.315701	0.0373831	1.62268	1.27774	0.386164	6.87641	3.93013	5.50062	1.01703	0.650698	0.179075	3.51362	2.21899	0.360282	0.158446	1.12241	1.42612	1.06027	0.326833	0.502998	0.267473	0.836029	0.541033	0.431514	0.179038	0.284834	0.160688	0.590277	0.203734	0.413834	0.104782	0.453865	0.165038
Prox1	2.18296	0.453665	13.8989	1.37032	13.7506	1.84538	14.1768	2.77515	12.0533	1.07109	15.6395	1.0258	7.70907	1.41532	2.18103	0.424244	11.1207	12.932	0.620246	7.35887	2.55865	28.8961	6.43502	14.36	2.31891	9.79279	0.802608	4.62052	0.191905	9.05158	0.447264	7.54006	0.646339	2.07121	0.600846	17.3586	1.45424	17.2873	0.531398	12.8303	5.39257	8.6605	1.4117	0.437497	0.0995161	0.502518	0.0110613
Psmd6	81.9826	4.47158	97.0198	4.58981	86.2761	4.78852	88.5259	4.83857	77.2896	6.82851	92.0426	4.99864	97.1744	0.556876	81.5858	13.6452	132.111	87.5684	9.75165	74.2039	23.4964	96.7047	27.0531	93.4467	4.72554	124.333	3.84376	91.8564	2.57808	91.8345	8.24731	98.7121	6.48124	84.6419	2.92201	90.3272	4.87271	87.5035	14.265	102.699	1.25179	61.8206	32.8208	112.806	1.56363	136.135	10.5747
Ptprd	87.4611	7.70494	45.8509	2.10661	64.8964	5.26883	68.663	6.93604	81.286	3.29626	73.2583	3.93985	87.5475	12.0468	79.4487	11.8474	18.5714	76.1968	3.39818	88.1771	1.29476	66.393	4.72357	95.9502	14.1488	63.8613	3.68789	56.2546	3.95594	94.977	7.95833	91.283	3.07049	89.6866	12.3641	70.372	2.96836	94.016	16.6311	55.9977	5.17842	77.687	11.1881	0.37285	0.119227	0.643853	0.346187
R3hdml	0.110745	0.112798	0.074702	0.0647678	0	0	0	0	0.0332566	0.0576022	0.20194	0.17126	0.0715091	0.0632148	0.0768814	0.0693176	0	0	0	0.0368103	0.0637574	0	0	0.142901	0.0582121	0	0	0	0	0.0558032	0.0644386	0	0	0.065992	0.114301	0	0	0	0	0	0	0	0	0.713647	0.31266	0.632788	0.0596409
Rbms1	19.2869	7.75588	15.8273	3.41542	33.1599	1.17169	42.7967	1.91492	31.8966	14.2119	19.0899	3.59473	23.2151	3.53084	9.00903	1.01998	24.3065	27.5925	2.55879	108.602	30.1339	44.5663	14.0839	18.8496	3.56567	37.0161	5.10371	35.865	11.5848	26.6621	6.40193	27.3936	2.23793	13.8753	2.89426	40.8452	8.9133	26.4172	1.52652	13.9983	4.38949	24.5788	4.92103	27.792	2.33047	29.3968	1.00039
Rnd3	7.13773	0.411707	32.2562	0.834793	9.98886	3.42958	7.90055	1.03127	16.2315	1.32442	26.424	1.54517	13.2951	1.73071	6.50837	0.439964	134.031	7.49635	0.695257	153.811	54.1353	174.329	34.7771	15.3216	0.717575	230.138	35.7966	16.698	4.45362	15.7609	1.6011	15.3569	1.70731	14.4585	3.01183	7.40996	0.258818	23.7298	2.49875	31.3001	0.0669772	10.1596	1.96441	26.7625	0.832894	24.2925	1.26677
Rreb1	9.6645	2.49886	22.4981	1.32733	23.6094	4.64327	18.4035	1.68035	11.9343	2.67823	14.6688	2.1759	5.07346	1.89676	13.2018	2.55371	5.56763	14.2696	2.79515	9.46046	3.25819	9.5861	2.51796	5.65145	2.01671	6.81304	1.59823	23.6097	9.54699	5.23283	2.28757	7.21473	1.67226	9.22479	4.95258	24.6245	1.58998	27.5475	1.75867	25.5583	7.93654	17.3085	5.2047	37.057	0.244454	28.7154	2.28633
Sdhaf4	38.6365	1.95795	38.9124	7.63551	31.2243	6.92293	27.6151	4.09277	36.7059	2.22907	38.9085	3.06952	39.685	1.63744	33.7291	11.3567	33.9115	36.4325	3.58294	14.3957	9.99181	26.3297	15.9926	37.413	3.11128	30.3842	0.744308	35.7483	4.27351	38.3939	7.02453	43.3639	2.86248	37.9236	3.54826	30.2929	3.91765	34.8937	5.76094	38.9699	1.77614	25.7661	15.9285	12.784	0.257974	13.4055	1.18725
Sgcg	0	0	0.638463	0.10834	1.89552	0.405523	4.22668	0.278276	1.21125	0.828512	0.290413	0.184877	0.848009	0.322749	0.0341583	0.059164	0.0528373	1.42585	0.186979	0.272721	0.303948	0.358392	0.463885	0.046115	0.0798735	0.277917	0.393033	0	0	0.345028	0.195565	0.253677	0.354196	0.188109	0.325815	1.26376	0.276537	0.453531	0.185323	1.00014	0.791449	0.115005	0.199195	0.034742	0.0491326	0.0827888	0.0195159
Sgsm2	62.4791	3.0291	54.8696	3.17349	17.1633	6.33474	13.2999	1.07488	15.2821	1.61839	41.7294	3.14832	28.7909	1.81649	44.5966	2.97767	20.3033	12.6768	3.24088	21.3649	11.2449	33.5035	3.71318	33.5692	3.12928	43.2692	2.7096	58.1606	4.54765	22.6919	3.63512	34.5727	4.16489	52.9478	5.12313	17.1568	2.07648	35.6239	3.61751	49.6113	6.18647	21.1803	10.9502	11.2508	0.189314	10.5748	0.338336
Slc2a2	0.083286	0.00545065	0.153225	0.0934174	0.0844229	0.00275503	0.110756	0.0762398	0.126166	0.0456412	0.0833199	0.0412409	0.156302	0.1356	0.0449337	0.0452727	0.0409592	0.0629638	0.0670422	0.105288	0.0460459	0.0474058	0.04451	0.048313	0.0234899	0.0290953	0.012137	0.12695	0.118562	0.187427	0.154822	0.0450896	0.0394287	0.170388	0.0382533	0.103767	0.0616485	0.0862061	0.00325288	0.176547	0.00522637	0.0342305	0.0321669	0.0696385	0.0575588	0.0688774	0.0231384
Slc30a8	0.0183341	0.0317557	0.0398927	0.0690961	0.0169153	0.0338306	0.0253109	0.0438398	0.0714617	0.123775	0.112899	0.0509061	0.132887	0.0640981	0.112437	0.105103	0.0415331	0	0	0.0631478	0.0142017	0.0561095	0.0538516	0.0540969	0.0540431	0.0286507	0.0405182	0.0610625	0.0659835	0.227554	0.22963	0.243551	0.0960415	0	0	0.020473	0.040946	0.0632255	0.0894144	0.0959337	0.0468067	0.0394867	0.0345899	0.0436409	0.00099002	0.0442825	0.062625
Snx7	23.257	0.894726	22.2517	3.9157	4.20703	1.43268	3.77408	0.310776	10.1769	1.5057	14.1127	1.34599	10.4811	0.960921	25.2756	2.5573	4.05837	5.47422	0.440796	8.91063	2.67711	7.00602	1.02755	10.2407	0.624832	4.65169	0.672799	30.9277	3.82279	9.87247	0.847751	12.9101	0.977484	35.3345	7.2734	3.60627	0.326423	14.3396	1.83676	13.6983	2.59398	9.37837	1.1575	3.27731	0.588056	3.90166	0.364199
Spry2	85.6009	11.1244	27.4166	3.21995	70.1155	6.52912	73.3547	6.44404	51.2939	4.50988	30.4123	2.39625	42.8231	0.737869	63.1251	7.71502	29.8676	58.3309	5.26086	26.1335	12.3232	17.3594	6.08581	35.4994	1.29689	37.1547	4.36193	89.5979	19.1262	45.2147	4.37343	40.3777	0.813938	77.0104	9.29757	74.8379	3.20278	28.7149	3.69718	26.442	0.350018	27.1103	14.3668	115.942	13.2222	125.87	1.11086
Srr	108.866	15.8857	53.0025	5.29849	33.4486	5.09935	40.6504	3.19728	30.6318	3.70955	43.4042	1.6507	30.3895	1.38634	91.431	16.8777	31.8131	30.1116	4.91563	38.1225	13.7827	34.2424	6.41012	36.7781	8.22227	38.1505	0.991979	97.7176	14.892	33.2311	2.20479	39.6304	2.88742	91.8279	4.43894	35.9604	4.1085	47.8161	2.26642	46.5991	2.04242	26.5566	5.93721	2.94239	0.446635	3.75568	1.17919
Srsf2	93.2657	8.47119	156.124	11.5759	180.722	27.8569	178.558	18.5726	126.411	5.64602	126.212	7.61715	106.155	19.3034	130.084	28.5458	470.826	162.339	13.5559	375.627	38.6171	388.057	58.7223	123.832	6.40605	277.057	46.0486	129.936	7.36418	94.7958	6.40617	104.524	6.82553	110.16	9.83899	173.069	5.02707	130.425	14.9832	136.574	5.76313	102.841	16.0884	397.039	0.794434	537.853	9.63765
Ssr1	75.8329	9.58805	149.396	5.91589	81.5596	6.00382	85.8115	7.18681	74.5646	12.2414	119.646	6.89369	85.1323	4.15055	69.7759	11.5992	94.2888	67.0059	4.77323	83.4417	7.35368	85.1381	21.6737	96.4472	5.46098	76.1688	12.0558	78.4795	8.47564	79.3668	4.40962	97.0881	6.66418	67.2419	4.33913	85.3768	1.65444	107.352	1.35644	139.67	9.6542	74.8782	25.3649	126.747	14.3437	147.645	7.96174
St6gal1	11.6931	2.6002	7.2929	0.388668	11.7503	3.1834	9.06674	0.732083	15.5337	0.775327	10.578	1.31656	13.3937	0.445537	14.1494	4.22377	31.6853	13.9871	2.19238	41.9027	11.1796	35.43	9.79225	12.7884	0.377765	30.7301	0.29067	12.0111	3.39261	14.8868	1.92272	13.5827	2.11852	13.0171	1.07708	9.76586	2.46915	12.949	3.53519	8.36201	0.700222	14.4179	2.39744	3.38324	0.0540293	6.28525	0.889551
Sugp1	39.731	1.2196	42.1403	1.4647	46.6255	3.11391	49.0228	2.43921	37.4202	0.421077	41.7299	1.35362	40.3827	3.95947	37.7794	1.09388	39.8992	42.0924	2.89413	37.7352	8.10202	45.6546	1.28135	38.2261	0.49824	48.7892	0.71492	39.8511	1.49664	37.3005	2.4366	39.8002	1.82084	39.3473	1.28121	48.3543	2.86078	39.9727	0.530733	42.9384	2.75444	32.5395	11.7319	38.8207	0.0496318	38.8632	1.81137
Taf11	48.61	2.24076	53.0108	0.205559	46.169	3.75185	44.0845	0.651305	38.7272	4.92808	53.4606	4.10071	48.5336	1.75224	43.416	1.45968	56.4515	39.6443	2.6872	33.49	5.19178	46.682	4.54274	47.5719	3.18461	46.7442	1.23418	53.1709	1.73162	45.5824	2.59134	49.436	2.23484	49.3329	0.449784	46.007	1.83285	49.9561	3.29473	54.9655	3.44343	36.8242	14.9846	45.0327	7.8626	39.097	2.28521
Tbc1d30	51.51	4.73243	22.02	2.19604	30.3963	4.48773	32.344	0.869687	22.9242	1.8392	28.5117	1.99402	30.2705	2.54756	26.3361	4.97617	10.0318	27.8315	1.17512	24.5605	10.6059	16.0662	1.40006	24.9238	1.66973	26.0647	2.25759	26.0982	1.2058	26.7084	1.79141	30.7806	1.26531	46.5595	2.28062	31.817	1.87399	30.709	2.69408	25.9502	0.862812	18.7458	7.3197	0.388203	0.468687	0.858712	0.31314
Tcerg1l	10.4541	1.05152	30.7769	3.48226	4.77043	1.90221	3.3872	1.90593	5.64053	1.22439	24.0103	2.20325	19.5468	1.97761	11.9899	3.00167	5.34331	4.01128	0.410335	28.4797	7.35105	15.2153	4.94893	14.6695	0.842721	20.1809	0.829549	19.9709	3.54763	15.5052	2.35116	18.6374	1.19185	16.5865	6.27417	3.32423	0.489035	17.6344	2.33026	35.4458	3.85392	11.4452	2.43445	0.51384	0.00637952	0.735627	0.157788
Tcf19	5.4804	0.599102	1.07964	0.18921	4.09786	0.896605	3.75444	0.803707	3.22646	0.765659	1.12917	0.364367	4.5912	0.139496	3.2913	0.321329	43.4555	4.54472	0.470305	8.69729	2.74523	9.7091	0.993307	1.86216	0.146007	7.66557	1.28988	2.65639	0.920893	4.77125	1.07783	2.83729	0.603309	6.25888	0.276779	3.98408	0.283834	1.5585	0.252825	1.0073	0.119488	1.89222	1.15021	13.1403	1.64762	11.1264	0.0234547
Tcf7	2.26278	0.16456	2.40552	0.667191	2.28814	0.350084	3.0544	0.296758	2.83747	0.123476	2.35052	0.363858	2.99706	0.290136	2.20966	0.192484	8.66257	2.92649	0.526308	9.96477	0.829797	5.92444	0.789562	2.73001	0.599838	7.12814	1.36992	6.30854	1.77978	2.92766	0.254511	2.77129	1.23211	3.53101	0.222302	2.57675	0.382441	2.64468	0.053429	2.5319	0.54406	2.95758	0.32465	25.4385	1.00631	27.7555	1.42145
Thada	3.12584	0.248301	5.11969	0.693926	5.32563	0.896515	5.39738	0.44976	3.76236	0.939583	4.55507	0.405478	3.82976	0.523618	2.42489	0.676949	6.51479	4.3187	0.528862	4.92443	0.998673	4.72498	0.827699	3.73867	0.32981	6.24819	0.943033	3.85279	0.0898394	3.83151	0.339923	3.89697	0.250004	3.12386	0.615931	5.21625	0.316998	4.19854	0.584905	5.15186	0.336646	2.88707	0.872178	15.7138	0.564695	16.7844	0.472913
Tle1	24.2093	1.21694	24.3328	1.03591	15.8656	0.835059	20.8241	2.3768	21.3356	2.63614	24.1437	3.45511	23.2368	2.91504	26.3807	2.64415	101.411	18.9609	2.74876	109.37	19.5555	70.2839	8.6744	23.9114	1.83583	66.3677	7.29703	48.2465	1.38619	22.7126	2.91094	23.9186	1.22287	29.792	6.12828	15.1139	0.783926	24.6476	4.21845	19.8004	1.89815	21.3075	2.4392	20.1082	2.25504	19.5283	2.30596
Tle4	15.9561	1.44904	28.8512	3.87418	13.2848	1.80504	14.2868	1.25457	15.4445	0.943573	21.6157	0.378904	17.3332	1.06436	30.4905	11.3051	47.3399	13.479	0.939038	28.4513	11.0399	60.1134	8.08676	26.8788	2.0858	51.7152	0.246356	54.8213	0.333478	15.8537	0.759912	18.9323	1.59962	18.2029	6.13564	11.6945	0.623814	21.0405	2.20519	22.3945	0.299905	13.5048	4.19999	49.2247	2.56227	49.224	2.22159
Tmem163	17.6593	4.43487	48.6055	9.295	89.2375	10.2281	68.7283	8.53814	42.4146	8.43831	58.3163	6.36766	46.8748	9.60275	26.7536	7.60985	10.2345	76.8104	15.9634	25.8524	16.1381	32.6299	8.26311	53.1576	2.46974	55.6628	2.57688	15.308	1.10507	43.8182	4.75284	61.4456	8.5332	24.5894	14.9296	110.023	5.36951	44.5468	4.37872	43.7959	2.67879	35.448	16.2479	0.0192077	0.0271639	0.127009	0.0445962
Trp53inp1	3.06126	0.838999	8.35016	0.939157	7.68034	1.00117	7.11202	0.900818	6.16779	0.892888	6.02129	1.05935	5.31416	0.928928	3.48343	0.711312	19.1349	6.45858	0.776554	18.4271	7.24608	22.1834	4.2187	6.03451	0.865588	22.3825	3.67496	4.7505	0.481833	4.73313	0.35863	4.21773	0.375391	4.07169	0.888986	6.99276	1.47632	4.69934	0.204384	5.53889	0.712546	3.80798	1.28795	66.1276	2.981	103.832	8.76384
Tspan8	0.348004	0.265034	1.72452	0.25185	0.0563077	0.0650188	0.498616	0.549464	0.103528	0.179316	0.114921	0.162505	0	0	0.305475	0.109576	0.211958	0.893211	0.346416	0.671831	0.612046	0.227624	0.202283	0.431978	0.664685	0.0517715	0.073216	0	0	0	0	0	0	0.100505	0.174079	1.06575	1.00956	0	0	0.112168	0.15863	0.202015	0.176903	0.519892	0.460799	0.537319	0.134082
Ube2e2	150.938	13.1273	120.244	4.81937	82.4853	14.3793	72.6033	0.781843	86.906	7.47946	108.846	8.49517	102.07	11.005	125.083	4.78109	39.7706	64.6946	6.18559	77.2365	20.2788	80.4106	16.5258	93.7726	6.34188	68.7042	14.5637	93.1696	5.20603	93.5886	7.67959	111.237	9.12351	144.095	10.2568	75.6224	13.6729	115.835	15.4492	117.395	5.27226	93.9795	26.8785	8.33231	0.107169	8.14643	2.73787
Vps13c	30.6054	2.87282	31.0887	4.00301	34.1995	0.720922	39.6474	5.16554	20.0314	2.53701	36.0565	2.69519	27.9646	2.00023	25.627	6.32847	10.0534	28.0165	3.1667	10.7349	5.00835	12.4652	2.39977	27.7011	0.92099	16.128	1.49095	20.8472	2.35037	24.051	1.22937	30.6906	1.45757	26.361	3.57059	38.8419	1.09922	32.3735	0.673286	32.0827	1.31234	14.3264	5.53199	8.54724	0.828491	8.98684	0.209557
Vps26a	48.2481	2.8187	34.0703	1.31081	38.1921	3.45619	40.3433	2.64614	35.3589	1.19261	39.6012	2.70976	34.9477	1.41455	46.2759	3.51792	38.4173	36.5119	2.16035	37.9092	1.46851	35.6532	5.29327	37.3927	1.27673	30.4239	3.02943	31.4178	3.07745	36.1392	2.93106	36.4573	0.94088	44.9475	5.43062	42.423	0.906364	36.0215	1.45214	34.0449	2.91496	35.7984	2.85703	49.0952	5.19801	48.5425	0.471174
Wfs1	103.668	12.5469	109.729	5.59839	38.1175	1.93556	35.6549	4.74343	29.6898	3.0278	45.5816	3.73028	31.6398	4.07203	131.4	8.10649	8.67411	31.8064	4.16908	7.02072	2.02601	13.6112	3.19472	41.4047	3.97566	6.03549	0.722613	308.531	57.0091	24.6397	0.625225	27.9977	0.76573	72.1656	12.3808	39.2818	5.67522	69.8363	9.66919	91.956	10.7833	25.8225	7.82468	10.8257	0.692088	11.6876	1.45716
Zbed3	9.63801	1.45812	12.1331	1.47501	12.8976	0.741302	12.0073	0.959776	9.05555	1.24867	9.42131	0.529705	7.34081	0.328585	9.80495	0.957605	54.5985	11.633	1.24951	46.4275	9.58617	56.3353	1.70729	9.36186	1.21334	41.2017	0.0951059	12.2366	1.06903	8.41698	1.27424	8.97095	0.637112	9.03037	0.721228	11.5379	1.29401	9.38068	0.225074	10.4669	1.16686	8.3754	0.743185	10.9264	0.256015	10.8195	0.74167
Zfand3	52.2402	1.19979	52.3986	2.20912	48.8415	2.84857	48.6942	0.550909	51.018	1.19987	42.8253	1.12247	44.8788	2.40541	57.4933	4.01128	98.7802	53.5912	1.30219	65.5852	16.5608	89.2171	15.2827	46.4255	2.4238	92.958	6.77281	48.9899	2.33092	43.8418	1.30425	42.9366	2.56117	50.208	3.72246	49.6521	2.64046	42.3147	0.138734	45.5183	1.63914	38.2597	13.4043	25.3449	0.839972	25.2763	0.810132
Zfand6	52.4889	3.20038	64.9	4.4604	80.7869	4.57822	81.6602	5.36894	53.6384	10.4562	46.9769	1.37673	48.2802	3.54541	40.2009	6.68424	112.636	73.5982	5.1636	67.6048	16.3357	84.7488	18.5008	44.4137	0.779889	100.715	1.88316	48.4026	7.60119	48.2329	5.12403	41.2764	4.38706	51.13	5.8717	84.8639	7.72884	54.7803	0.518323	46.1963	8.88348	29.7396	13.368	48.0127	1.24252	60.0644	0.538052
Zmiz1	55.8658	2.89763	55.715	1.96958	105.414	7.70872	122.443	10.8804	46.6528	1.14995	52.1282	2.98086	46.6827	4.55663	50.6437	5.34511	153.091	80.3158	17.2056	166.904	57.5014	145.472	15.6865	43.5182	2.95058	182.506	3.42749	46.5365	2.92289	40.0079	2.24949	51.1484	0.800179	55.5566	6.22442	119.038	6.17251	48.6139	0.821672	51.9787	4.45199	36.989	2.83568	32.0563	0.0128693	29.5199	1.09351
Bcl11a	66.9183	4.74292	18.4606	3.0518	12.2736	1.92261	12.8466	2.52241	5.82865	0.766968	15.7265	1.69198	19.216	1.82422	93.4766	7.06275	99.0644	11.9438	2.59483	126.366	24.0078	87.1006	9.24809	15.6006	1.22928	83.2986	13.8218	83.3452	9.53343	11.8795	4.30287	15.854	3.08098	89.1964	20.5502	15.2325	0.608319	13.7133	4.48201	18.5671	1.58853	7.67297	0.593707	0.544707	0.174314	0.514037	0.190268
Gatad2a	14.831	1.22405	24.1999	3.05926	33.0352	2.52272	33.8202	6.3243	28.9581	4.54286	20.8663	1.60714	25.9371	1.59841	14.2198	1.35591	65.0308	29.9068	1.62837	45.8139	6.34736	52.1721	11.4923	22.4524	1.42393	41.1855	2.90345	13.9509	2.30326	28.2128	0.60927	26.7077	3.94216	14.2229	0.748034	32.1793	2.11386	21.9101	0.15854	21.3231	4.0071	23.6867	1.62574	143.599	6.80908	142.717	8.13427
Prc1	2.41709	0.921146	3.84046	0.3529	4.85521	0.893781	5.53461	1.00144	2.89449	0.944171	4.85941	0.895513	2.53973	0.38837	2.00563	0.42613	144.143	3.98165	0.92341	39.3419	5.54656	42.5172	9.88117	2.92121	0.567819	31.99	2.96442	4.69393	0.441551	3.14452	0.684549	3.17917	0.314172	2.83893	1.39026	6.62023	2.02947	5.25127	0.163109	3.77191	0.910184	2.1104	0.74765	124.78	4.10709	130.837	12.063
Faim2	286.543	4.09077	326.247	23.6942	276.737	15.4058	268.556	6.84042	239.784	14.0569	378.539	4.03451	413.983	34.0475	253.054	33.9408	1.09022	234.363	18.4007	3.61929	2.16761	5.14911	0.350904	355.125	40.0161	4.38062	0.27877	172.484	19.0823	383.055	17.3391	389.892	16.6804	269.813	7.05614	269.932	7.08013	334.06	13.1684	398.503	16.9642	227.354	114.969	0.0445115	0.0115819	0.0742224	0.00264903
Fto	113.695	7.85379	161.445	5.98196	135.07	10.039	136.226	2.57068	121.637	8.56167	176.825	2.75435	163.652	11.2691	107.963	10.9452	96.7001	124.662	4.54632	116.269	23.4649	128.234	3.56397	157.611	13.4947	152.357	7.34154	128.751	4.68126	152.519	2.61506	176.637	7.59281	114.034	7.75593	136.931	1.86541	154.68	14.476	171.359	4.01934	127.94	31.0075	33.9565	0.772062	35.508	2.07261
Irs1	4.31861	0.233131	5.75853	0.364642	11.1728	0.483018	9.55367	0.309813	6.15153	1.41959	6.5007	0.530594	6.00689	0.621959	3.55502	0.786318	15.3335	7.69522	1.0512	13.9622	1.82126	10.2286	1.37603	5.7143	0.829055	11.3506	0.00784888	2.8594	0.152115	6.21586	0.418655	6.30761	0.548032	6.09171	1.30972	13.6845	0.976651	5.90856	0.430642	6.1246	0.506953	4.81753	1.92712	0.176298	0.0232129	0.218475	0.0191428
Mc4r	2.01764	0.829845	2.40061	0.345524	0.172262	0.28596	0.101886	0.13705	0.267231	0.185093	2.00849	0.363006	5.17034	0.755013	1.46739	0.76235	0.969633	0.126666	0.0490107	1.74603	0.0807448	0.900342	0.336272	1.58487	0.445999	0.513301	0.0602448	1.31207	0.233268	4.26974	1.10168	3.01916	0.634288	1.94804	0.233236	0.077162	0.094062	1.56004	0.747688	2.289	0.773306	0.866779	0.44378	0	0	0	0
Gipr	1.14352	0.251776	0.551688	0.126593	0.598978	0.152871	0.444452	0.236922	1.68055	0.270447	0.937731	0.250862	1.19923	0.399988	0.82353	0.295406	1.97437	0.805501	0.244351	1.20485	0.77724	0.860705	0.12917	1.22094	0.0665191	3.24591	0.279731	1.74949	0.549242	1.48739	0.333697	1.59709	0.344327	1.97493	0.726272	0.685695	0.436858	0.720348	0.230424	0.675484	0.170481	1.08519	0.444609	0.415089	0.0314698	0.334489	0.116741
Cdkal1	8.33327	0.882426	13.202	1.58659	17.4463	3.17392	17.5391	1.46936	12.4825	4.63576	13.8502	2.57177	11.8554	1.45993	9.12451	0.717346	13.491	13.9001	1.23909	15.0561	2.96586	11.5786	1.54777	11.5701	0.858846	10.8622	1.66618	10.997	1.72982	12.614	1.97841	11.331	0.32217	10.0676	1.42099	19.9116	2.36398	12.7772	1.28506	11.4533	2.03258	8.48984	2.01104	23.0012	2.28704	18.3822	0.113236
Cobll1	2.87554	0.62136	4.25039	0.484967	8.56127	1.20453	7.7889	1.64441	13.9538	3.54829	6.76426	0.833142	7.26352	1.13578	5.989	0.719948	3.33091	10.6981	0.583649	6.23128	1.19376	3.63515	0.728753	7.39748	0.947564	2.50415	0.189236	4.65298	0.314143	10.113	1.45577	8.82895	0.952878	3.24471	0.296222	8.31618	2.12143	6.23657	0.200683	7.71223	0.256103	10.8186	4.28959	1.25683	0.051162	1.33526	0.22448
Pcsk1	29.3788	3.34429	50.3995	3.07097	14.4743	6.60609	12.5944	0.851204	7.1147	2.37366	31.2183	0.695026	22.148	5.85504	21.727	4.39202	1.58758	12.3038	2.7989	1.9278	1.38881	2.58381	0.373022	31.8618	4.37575	1.66561	0.361599	10.2006	2.95473	13.8926	3.08763	23.8869	5.6241	30.7122	9.84558	9.986	1.79474	20.8641	6.43884	32.0897	2.13857	17.423	5.67927	1.12399	1.00142	0.436743	0.011243

## Sheet: Autism
Gene	ACA		ARH		CENT2		UVU		CBN		DMH		DVC		ENT		F	FL		H		THy/Phy		LHA		M		ACB		NTS		PB		FRP		CUL4,5		PVH		VMH		VTA		mESC B6-1		mESC B6-2
	Mean	sd	Mean	sd	Mean	sd	Mean	sd	Mean	sd	Mean	sd	Mean	sd	Mean	sd		Mean	sd	Mean	sd	Mean	sd	Mean	sd	Mean	sd	Mean	sd	Mean	sd	Mean	sd	Mean	sd	Mean	sd	Mean	sd	Mean	sd	Mean	sd	Mean	sd	Mean	sd
Adnp	2.70693	1.06244	23.0939	20.1481	13.4489	10.4484	4.40154	1.44456	10.125	6.36641	4.67157	2.7364	5.46029	6.49644	21.1316	13.0676	73.9009	16.974	3.86712	59.1663	11.4745	45.3816	31.6756	7.00756	8.90925	80.8178	14.6792	7.46042	2.42522	1.85236	1.08882	2.86978	0.935662	4.52535	2.2605	3.58785	1.98873	7.05565	1.49007	5.88022	0.874851	5.9876	6.22887	6.90796	1.57437	6.90114	0.695022
Adsl	31.2522	2.45696	47.3479	1.9393	63.4257	6.31073	60.9057	9.08031	53.9462	4.0828	46.8903	5.31649	51.3879	2.35674	20.6865	2.12877	74.6327	48.6908	6.43525	38.9152	20.2296	42.2689	2.07765	41.2947	4.19053	49.0951	0.702971	37.2964	9.23898	48.2748	7.67607	53.7379	5.98596	34.8708	7.75094	54.1444	6.82044	46.6254	0.141794	53.4004	6.3795	32.9687	18.8353	158.043	8.06977	156.462	1.68592
Aff2	9.27512	1.34757	11.7446	1.14655	5.63353	2.56046	6.33442	1.60722	9.04018	2.67983	16.7115	1.56246	13.3466	2.2959	6.00706	1.39414	13.4085	5.39415	0.94518	29.0774	5.0577	14.141	3.19814	12.2919	1.11013	20.4209	0.473165	4.78763	0.688216	13.747	1.68496	16.9724	3.08663	6.05767	0.250245	5.49414	0.729795	12.4342	2.02464	13.4734	0.0581331	9.70766	1.13918	1.54886	0.0629198	1.31138	0.17467
Ahdc1	63.9927	8.66901	64.102	9.61563	62.2678	7.0686	78.3542	4.82706	38.9007	4.44337	55.8228	5.71732	36.3612	3.08865	59.5876	0.832062	37.3669	53.8517	13.4537	48.1728	7.87285	61.1292	6.26273	45.4962	5.30262	66.7448	9.04787	59.6868	6.95448	34.4716	3.58952	44.7191	8.93613	58.3969	2.29396	65.8383	3.92254	60.2135	4.91691	62.4781	1.73786	29.6144	8.35296	48.0473	3.67254	57.1373	3.24019
Aldh5a1	26.5295	1.90886	45.3866	2.70802	43.2684	7.14874	40.38	2.99241	45.5929	4.23855	54.9504	1.41862	54.5826	1.3228	28.8222	6.46255	15.7241	40.37	2.43294	11.7531	3.55275	14.6228	3.39686	60.4712	2.15388	16.0044	0.442932	49.2896	4.32319	53.3558	3.07271	57.4972	0.803988	29.3961	5.51978	40.9875	1.42469	50.1201	1.5381	53.6634	2.50592	42.9259	13.1358	2.36429	0.215774	3.32492	0.18978
Ank2	547.809	53.2293	360.094	12.5075	528.797	57.625	532.314	21.487	370.633	34.9201	377.759	11.2367	367.192	17.2332	509.511	121.884	98.914	418.158	32.7867	247.698	44.5858	210.152	55.5651	358.097	57.0063	228.361	31.1975	336.511	20.5082	384.801	49.0758	394.791	23.7905	508.525	26.5435	622.293	68.4431	405.3	84.6333	371.01	0.258017	453.736	117.614	8.87579	4.07075	8.96633	3.16416
Ank3	195.074	17.5117	181.188	4.31949	198.556	17.1663	235.896	15.1227	202.463	9.69314	195.175	10.9331	265.331	22.7399	177.112	20.0843	78.6991	207.146	17.9888	267.025	83.118	240.896	39.3664	221.348	9.66185	268.349	30.4687	260.832	18.0302	281.57	11.8353	255.727	9.90299	202.832	14.8734	241.605	6.23323	188.856	9.49701	196.148	10.3654	211.774	29.763	6.02411	0.411808	6.85278	0.297313
Ankrd11	105.531	0.822204	105.738	1.94584	114.251	5.65426	118.525	5.52168	93.6108	4.32508	103.373	4.42646	114.68	2.74213	104.095	2.70353	110.69	107.696	6.94787	98.487	10.1601	105.479	5.6629	99.8843	8.49123	99.1991	3.75909	109.955	7.95315	102.178	3.39704	114.95	2.15024	108.989	7.27207	117.737	2.97545	97.5631	3.77836	110.201	0.788464	91.3257	16.9359	88.8054	2.28604	84.4253	1.27054
Ap2s1	410.295	30.253	345.767	19.3763	254.394	21.6207	271.975	18.7892	225.028	8.28841	348.189	28.4523	288.195	8.55894	370.508	30.7885	245.334	237.527	13.2053	200.56	83.8269	260.447	30.6713	297.99	26.5682	317.508	25.503	261.892	38.9629	263.556	22.5733	338.813	2.18249	375.896	11.1418	275.937	17.1801	357.476	18.447	331.504	5.43305	246.676	107.861	129.739	0.213061	107.291	1.8964
Arhgef9	331.692	28.0677	184.685	16.3085	169.211	10.6071	170.86	5.79764	135.072	19.9747	198.682	11.3347	152.321	27.377	265.464	43.918	32.3018	120.902	8.01589	90.2733	28.3754	63.6819	17.9947	165.374	11.6668	56.6548	10.1768	389.863	39.1334	158.671	15.3377	175.153	10.0482	299.873	10.6196	186.033	12.3255	191.044	11.2791	189.896	16.4423	203	37.8034	0.307949	0.0735635	0.322002	0.360852
Arid1b	31.0803	2.06176	27.7953	0.922136	35.0328	2.1933	36.0588	1.20135	19.0296	1.77225	25.8679	0.997819	20.4059	1.07016	28.3357	2.95889	32.5394	29.2649	4.10883	41.4814	12.2535	42.377	4.51738	23.7799	1.44349	50.2264	1.516	37.1053	1.08502	20.4289	0.568131	24.9961	0.849449	33.6104	4.11779	38.8958	2.06052	25.5487	1.30379	25.3214	0.600975	16.8848	5.63946	10.9651	0.188245	12.4287	0.34995
Arx	9.5752	1.83415	2.13671	0.803667	0.0773663	0.113945	0.0163978	0.0284018	0	0	8.42484	0.404407	0.0380387	0.0658849	18.1306	3.7828	142.15	0.0604758	0.120952	0.262239	0.0734034	60.2951	14.9073	14.7295	3.07239	3.56167	2.12484	15.2799	1.24195	0.013911	0.0278219	0.0760646	0.0221339	19.2396	6.37962	0	0	12.0481	2.03721	7.43384	1.56102	0.121052	0.0828081	0.0555288	0.0181375	0.0476895	0.0194539
Ash1l	37.1718	3.69494	32.3106	0.939647	34.7659	1.10816	37.6281	3.3759	20.7424	3.99709	30.8223	0.83584	22.8606	3.32749	28.6263	5.35085	22.1495	26.2145	2.81862	24.4989	3.17848	24.5437	4.83402	24.8315	1.21655	25.7047	1.07941	39.7023	4.71553	23.1099	1.49027	26.6065	0.361618	36.5555	3.96033	41.8904	1.60946	30.4701	1.23243	30.8539	0.707943	18.3866	2.85088	9.33465	0.173243	9.80042	1.17514
Asxl3	3.55676	0.209126	2.03191	0.216688	1.25128	0.402784	1.35552	0.110407	1.55346	0.219127	3.59083	0.178836	2.38888	0.362996	2.40942	0.60093	8.41308	1.4754	0.106825	24.3299	5.46344	17.4259	1.5801	3.45198	0.347827	24.1458	2.25859	1.87558	0.426962	2.40937	0.364348	3.61911	0.257266	4.14898	0.505108	1.19044	0.128522	3.98864	0.539318	2.824	0.0355046	1.84586	0.119189	0.543402	0.0712179	0.898791	0.159176
Atrx	103.507	8.3317	62.5128	11.6064	110.032	13.7463	123.673	8.8539	48.5752	14.1457	66.2877	4.48655	48.6455	14.342	75.2943	18.249	116.593	75.4816	8.3801	218.25	69.5836	152.719	45.9813	46.5745	6.08662	142.84	10.9576	110.071	6.96172	48.3461	6.04211	58.8773	13.8364	109.682	23.0109	135.222	5.60882	73.2976	9.55284	58.6208	10.733	51.4551	19.2985	204.016	0.260966	149.129	16.2563
Auts2	42.2563	1.38917	16.1682	2.95535	57.2034	3.27565	61.8231	4.52808	22.4113	4.43379	38.3508	3.05668	24.0166	2.82963	44.5864	9.4334	99.8545	37.8768	7.65869	173.498	28.7144	101.61	8.6602	26.5942	4.74585	124.339	0.99494	62.6365	14.0111	21.4502	2.97165	30.4295	4.58942	55.5875	12.528	74.5553	9.64761	56.9629	7.30039	22.0958	0.48128	25.8697	7.56773	9.62894	0.502613	11.978	0.944147
Baz2b	19.709	1.77914	36.9789	4.26866	53.0476	2.17589	70.9325	7.0072	36.1633	6.35763	34.2101	2.29108	38.8212	7.00893	19.1949	4.08909	63.8488	48.8697	4.02272	113.113	13.4	97.9016	14.9576	32.958	3.89096	83.4953	16.0148	25.3447	2.28847	35.981	3.38575	38.4492	5.91629	25.185	3.7901	59.2535	4.93121	31.6678	0.295153	37.2628	0.822591	33.9959	2.07713	44.8779	1.83617	42.5384	1.66485
Bckdk	41.9737	3.00024	50.7443	5.91981	56.6133	2.19124	52.0323	2.82275	45.788	2.3491	45.0336	2.88084	46.8741	2.66389	43.9327	5.98636	68.3204	52.567	2.88437	42.0057	7.09469	58.1318	6.54679	41.5668	3.43026	44.0455	4.53655	44.7003	5.71245	46.118	2.22506	39.1729	4.67201	47.8777	1.43591	52.8646	3.43327	44.8503	5.51993	46.1903	2.16877	41.1455	18.1503	47.9863	2.26491	44.3849	4.46763
Bcl11a	66.9183	4.74292	18.4606	3.0518	12.2736	1.92261	12.8466	2.52241	5.82865	0.766968	15.7265	1.69198	19.216	1.82422	93.4766	7.06275	99.0644	11.9438	2.59483	126.366	24.0078	87.1006	9.24809	15.6006	1.22928	83.2986	13.8218	83.3452	9.53343	11.8795	4.30287	15.854	3.08098	89.1964	20.5502	15.2325	0.608319	13.7133	4.48201	18.5671	1.58853	7.67297	0.593707	0.544707	0.174314	0.514037	0.190268
Braf	34.6813	2.77447	25.5054	1.14926	30.2845	2.37904	33.2319	3.23921	20.567	4.69127	30.9621	2.33513	26.2188	2.95958	29.4257	6.48192	13.375	23.345	2.21178	21.6186	3.48697	20.7575	7.68089	24.8354	0.430885	18.3555	0.951101	39.6318	4.12414	25.2061	2.70453	24.6796	1.21103	31.2915	3.30998	35.5442	2.0686	31.9533	0.339107	28.2212	2.73607	18.3748	1.66303	15.1367	0.97597	13.5322	1.94806
Brsk2	162.858	1.13428	80.3831	5.06321	138.026	4.52227	138.117	4.6102	90.1536	3.63098	110.029	3.78614	115.444	8.53999	121.472	10.6505	95.6598	123.4	8.3906	97.6583	50.1914	125.717	3.15091	99.3825	4.93854	137.225	8.51717	91.8011	2.31563	108.32	6.86987	105.642	4.95936	144.623	19.0101	149.244	3.71108	118.398	8.08478	85.9453	8.36093	84.2041	37.6843	1.25467	0.531093	1.0294	0.190568
Cacna1c	22.8608	2.09117	17.1264	0.94723	19.0944	1.60863	20.8902	2.53134	7.96818	0.253681	21.5149	1.06306	9.96204	1.27555	19.4624	2.53669	7.74459	13.015	3.005	13.2532	3.53971	12.0041	1.98168	13.7834	2.79844	13.439	3.36946	28.936	2.24735	9.36578	1.11372	13.3106	1.39227	30.4112	8.16238	22.8679	0.978562	28.813	0.903817	20.2713	0.325425	7.15043	2.09204	0.413683	0.101662	0.242097	0.0590846
Cacna1e	50.287	3.89822	41.7653	2.78935	43.934	3.41459	60.3115	7.31378	9.86362	0.588537	30.9815	4.24715	14.6977	1.45984	73.185	13.73	6.4493	30.5122	10.8598	13.6036	4.07889	14.7341	1.47071	20.497	1.6545	14.2038	2.99874	69.9447	7.47111	10.0861	2.57382	28.5338	0.657398	45.0333	7.75085	51.6275	4.02491	26.2756	0.519476	46.737	3.32191	16.0773	1.5782	0.316409	0.101398	0.376676	0.254841
Cacna2d3	58.1657	3.94783	42.2855	4.60817	26.0326	4.16703	30.8226	2.65845	28.5793	1.55825	51.7854	8.36558	44.0907	2.43667	39.1183	9.66798	8.22512	28.495	4.30241	27.225	5.76469	25.912	0.798589	36.7655	4.40886	27.5027	2.99185	160.879	20.6862	46.3274	3.81382	25.6875	0.196793	55.3904	5.52537	30.3035	2.19831	55.3857	0.12257	47.9901	8.46387	26.88	4.13131	1.08388	0.0972512	0.946214	0.583574
Cask	66.5146	11.3465	52.5592	9.33439	54.062	6.54196	49.0652	12.5701	36.0837	5.05866	53.1897	8.25186	49.9058	3.33024	43.8268	3.72633	71.5194	42.8302	3.21904	85.4043	25.6966	90.5756	10.6775	45.7107	9.21942	134.348	2.1617	52.5153	2.93754	43.8564	8.5891	52.2864	13.3995	62.3049	7.80943	54.4884	1.12114	57.2526	20.899	48.2939	7.25834	37.8914	7.63844	16.6145	2.53695	13.3157	3.9494
Cdkl5	68.1958	8.35386	11.8917	0.987107	21.6712	1.81716	21.2843	2.95995	8.9174	0.872897	25.6238	3.5052	10.5335	1.44535	43.7548	11.572	6.79775	14.6872	2.83533	5.69739	1.82171	4.44885	1.64706	18.7767	3.27961	5.7166	0.479039	48.6218	4.68635	10.0492	1.15088	11.3026	0.71264	60.1687	5.22549	27.0288	1.57262	43.0579	4.19282	13.1776	2.19352	8.45105	0.33276	2.91176	0.488905	3.06203	0.131977
Celf4	528.952	16.9007	410.029	31.2636	254.677	50.0227	289.288	8.78621	160.401	9.1694	479.633	18.0796	272.119	36.535	584.554	17.2667	100.245	205.696	46.5381	329.56	101.518	332.985	59.9599	321.158	39.5446	299.794	9.44893	524.44	18.1061	199.836	18.3454	320.995	22.1779	493.38	52.9063	266.385	4.24907	450.293	30.2495	454.568	62.4599	345.049	121.745	2.34342	0.00349806	2.44477	1.49549
Champ1	19.8778	1.0228	24.7885	2.78839	25.676	1.28342	26.1487	1.33195	14.639	0.31952	24.3609	0.287548	18.3182	0.356352	18.285	2.78211	37.588	19.1043	2.98881	32.0241	9.83285	34.4635	2.64562	21.0301	0.936196	43.2743	1.82004	21.6382	0.720506	17.0287	1.07141	21.677	0.253251	21.5707	1.94848	24.6102	1.02735	23.0889	1.98969	25.3234	2.27027	13.8433	4.95658	26.7638	0.357167	28.0527	1.11741
Chd2	30.517	8.99642	36.1079	5.89618	45.6177	3.32221	49.3416	5.26433	24.8484	2.64131	32.8787	3.84739	23.5387	3.71406	23.7051	3.19996	46.5986	34.7468	4.40207	83.9723	27.3548	68.9882	22.897	28.4635	4.2209	36.5568	3.4693	34.8912	4.47713	25.4553	1.37991	29.0535	4.27506	29.0867	3.76891	46.8822	4.13826	34.7279	1.73645	42.4564	15.5924	35.0063	3.68945	37.6167	0.0823779	40.1262	4.38783
Chd3	341.539	6.63226	262.677	6.22969	138.895	18.6455	153.588	1.88217	129.116	24.5218	299.376	10.4904	222.44	14.8083	539.65	32.3669	376.241	123.809	17.1586	282.229	47.852	322.914	16.0638	253.354	24.3092	367.266	25.9652	371.957	20.3014	195.261	21.5475	232.79	15.6998	396.649	73.0177	119.058	10.9217	357.627	1.17655	277.851	8.69699	151.421	65.7412	28.0215	0.40653	15.6889	0.464965
Chd7	3.0805	0.633858	11.034	1.03397	129.851	27.3136	151.898	38.9896	33.6854	7.90122	12.1488	1.91395	11.1561	1.78705	4.72735	0.292671	87.5897	93.8442	26.1163	64.7015	12.4783	60.3992	14.9287	10.572	1.17916	69.6297	8.50676	15.0289	3.03822	12.0506	2.16432	13.7319	3.6187	7.52942	2.22541	149.299	17.5429	8.59089	0.16234	8.53922	0.687927	11.5814	3.09054	23.3123	1.44634	24.1413	2.55259
Chd8	49.3486	3.21961	56.9466	7.21053	64.4049	1.57187	67.377	4.75672	36.6892	0.597437	56.0824	4.92897	42.9303	2.68446	42.0822	5.94594	84.0793	50.7257	10.1994	59.4208	18.1217	72.5698	9.97174	44.1969	3.10467	83.8101	0.0166382	53.2384	0.877918	38.7665	1.82416	48.0669	3.22414	50.1415	8.76404	67.0295	2.93183	50.4483	7.59651	55.6809	6.54649	31.3672	12.7409	72.9027	0.0478216	85.903	7.49608
Cic	157.359	10.4157	126.504	3.65189	196.805	14.7692	226.558	12.3755	99.3224	15.9807	121.524	12.5666	115.812	12.2523	152.777	14.9074	201.694	170.469	26.8341	142.839	50.5075	190.524	31.6942	108.597	11.1104	178.748	30.3295	166.03	11.5564	99.6978	9.19607	120.407	10.0184	173.328	8.94967	215.987	5.75567	141.263	34.4162	126.689	21.8087	76.5476	36.4272	128.532	18.4534	99.6737	5.63799
Cnot3	31.3242	6.471	38.4461	2.69035	54.4373	5.27298	62.0101	6.91051	29.2101	4.79441	34.7926	4.44596	29.6653	4.25947	37.795	8.83128	101.505	41.1332	9.59366	135.007	44.5913	125.54	32.6484	27.3292	3.33962	78.7328	15.6726	38.9586	2.33402	26.4446	3.92993	31.136	3.91278	37.1027	4.8843	54.5465	7.62498	38.1634	2.66983	45.2883	4.60156	32.1816	8.30058	116.48	6.642	114.141	9.04446
Coro1a	146.447	12.2541	51.4519	3.86154	71.6247	10.8341	70.1872	11.7229	26.7014	3.96187	53.7176	1.27171	44.339	4.88976	124.555	22.9362	39.7625	51.987	16.3843	27.1527	19.5504	41.6297	10.6639	46.7388	4.52425	56.3697	1.44039	63.0052	9.60601	31.3115	1.6993	45.5623	0.864645	115.439	7.84708	81.8486	10.5602	65.3512	1.57613	63.7094	15.9596	26.2674	16.6484	3.44431	0.349062	1.65668	0.0263602
Crebbp	60.5781	9.53538	44.5438	6.50856	58.7903	13.3102	64.8451	12.9719	31.8067	9.60505	49.5989	6.43805	38.1268	10.4702	48.7095	11.581	64.5102	43.5206	11.6706	103.811	21.0652	87.7078	23.3922	39.4244	3.8517	65.4913	6.57186	65.4162	3.71031	40.8855	2.85675	40.1909	1.27463	63.0332	12.637	79.3268	4.60412	58.8503	0.41423	58.3945	1.02306	39.5027	6.32607	42.9459	0.66362	47.1953	3.69702
Ctcf	41.0201	1.56724	49.2836	3.16151	83.1383	10.2118	87.309	8.20326	41.1255	1.18457	46.9138	1.7897	36.9547	2.51463	42.022	1.98909	139.548	64.0613	6.01528	85.0822	20.6274	96.6815	7.34477	41.6243	1.99879	93.5376	4.90221	56.4398	4.17	35.593	1.46343	39.3608	2.48084	49.4723	6.64374	87.5933	1.89066	42.2496	0.763986	49.1534	1.37443	31.8392	10.8525	99.5316	4.10958	107.037	2.66544
Ctnnb1	459.353	46.2833	397.898	105.505	384.444	75.571	507.124	61.4652	322.064	27.6911	477.787	80.6658	282.98	36.7606	445.137	45.6631	910.999	317.639	18.8829	730.545	183.43	864.131	92.1552	390.56	51.4305	805.302	13.2114	413.565	28.5715	319.982	34.5477	346.005	38.7649	468.952	65.1127	499.299	56.6064	569.594	47.3547	397.132	39.7359	268.559	75.6357	573.347	7.78235	631.159	110.183
Cul3	142.467	3.06699	104.816	11.0139	125.451	6.14881	138.564	10.7349	114.698	6.72656	125.257	5.53688	114.538	16.4521	121.171	11.6003	114.484	115.86	6.46913	171.06	11.6289	155.799	35.7739	115.194	4.29046	134.126	12.6641	105.124	4.53376	122.051	8.12633	123.241	3.13069	133.005	16.1162	147.382	10.0687	126.397	5.55376	108.629	7.94533	118.338	10.401	105.257	6.27677	123.887	16.6899
D5Ertd579e	45.1029	3.33462	46.9117	7.09943	66.6749	4.3481	66.8244	3.20977	40.5168	1.02142	51.7171	3.18654	41.2635	2.65184	36.4825	7.25078	39.3034	51.7653	6.34218	44.3688	6.55377	45.8052	13.3593	46.5363	0.87368	52.8903	1.31678	49.7492	2.1291	41.4718	2.98952	47.1664	2.40896	43.1893	2.12906	74.8656	3.45421	43.8343	4.33883	49.7609	4.03496	34.5338	8.83085	15.3584	1.5411	15.9524	0.528569
Ddx3x	107.357	9.76015	112.651	5.07457	148.277	1.95277	160.595	18.9448	108.238	22.2519	114.639	6.85147	116.491	27.6884	79.5212	13.9594	201.635	114.061	7.27738	233.503	26.0213	189.238	64.5926	101.886	5.43409	172.927	10.487	103.433	6.28369	117.139	5.30343	123.702	10.1262	104.187	5.48918	165.531	13.6619	110.535	5.03814	109.404	0.777322	111.265	15.2135	413.067	6.38616	323.515	0.649619
Deaf1	59.3645	8.65581	51.3119	8.93326	70.8775	11.705	68.7635	7.39696	37.5308	5.92629	60.8339	5.69108	47.5806	6.03516	48.7117	5.02279	76.0455	53.917	9.34898	84.8457	39.6705	116.786	13.784	50.8143	3.70226	126.122	10.8304	52.6574	7.65587	38.9402	5.31278	52.9555	2.91431	54.5258	3.72878	78.3236	11.678	73.6269	1.309	70.841	2.92102	37.993	19.6838	52.8647	1.81398	51.2636	5.51499
Dhcr7	37.3647	0.991096	50.146	15.5999	33.7636	2.93378	27.8353	7.71632	45.0902	9.8123	51.2001	11.2496	48.724	8.64086	36.2193	6.80968	48.45	35.4193	6.25439	28.7153	12.5026	48.1262	15.7614	37.0459	2.63959	59.1863	1.23763	41.3129	2.80341	51.0796	9.05907	48.8468	6.38201	24.8163	3.35959	24.942	1.82202	38.6347	4.77873	64.4991	1.48881	32.7642	17.9964	53.8506	12.2453	73.2937	10.0671
Dip2a	34.0069	3.57271	39.9861	5.57924	44.7598	2.7972	48.5118	8.00175	82.4968	7.53123	55.5083	1.89654	70.3082	3.28517	44.3462	11.556	20.8662	67.6893	2.14589	18.3903	11.1386	20.5455	7.70458	68.2636	1.50686	34.3959	7.76119	39.4887	1.51898	77.0329	8.41517	71.5019	1.34127	33.5472	5.01803	47.3585	4.12684	61.6123	0.159636	45.0532	2.76194	48.3928	32.5893	5.354	0.775471	5.4664	2.05924
Dlg4	975.926	44.0234	564.97	7.7296	431.233	9.7243	410.149	13.7856	241.29	15.4724	537.174	25.0628	343.179	9.94713	854.758	50.8805	152.622	315.024	17.9619	202.119	114.382	287.019	29.3354	378.965	11.6604	310.685	24.0789	863.116	56.2925	299.294	26.6005	386.81	16.5436	896.712	69.9242	468.193	21.7046	587.67	27.6219	529.959	19.0044	229.794	125.187	2.88333	0.518689	1.87791	0.54368
Dmpk	9.30545	0.88053	27.235	3.69109	22.9265	6.73043	17.1176	5.33227	21.2435	0.849028	21.3221	5.88942	20.4516	5.02984	14.066	3.63388	43.2454	23.9218	8.43823	25.8195	2.26266	33.7397	2.57944	20.3168	6.10293	40.01	6.00953	20.5685	7.47461	16.5287	5.36643	15.9991	4.9179	15.863	3.11132	18.5753	1.8913	20.2161	1.91748	18.3347	1.29302	16.1226	7.21094	9.00331	1.42458	7.45405	0.364107
Dnmt3a	26.1246	1.55795	29.301	5.03859	55.735	2.65258	67.8289	4.32426	27.1823	6.05864	32.9643	5.96458	26.5121	5.70165	18.4089	3.50271	85.4143	41.6779	10.6846	114.853	14.1838	101.892	40.9751	23.6273	1.44971	83.6849	2.11502	38.6364	6.55425	24.7072	2.08902	26.2933	2.14684	28.6011	7.12743	60.2943	2.68219	30.441	0.0126006	29.0309	0.564377	25.2683	5.8071	72.6998	8.20233	98.247	12.8436
Dpysl2	216.501	4.20747	246.837	10.6339	154.119	17.5798	156.248	6.9722	197.706	4.09404	265.656	10.4664	226.159	8.29751	220.736	19.0374	169.616	159.977	7.47601	222.82	78.4811	262.034	47.3037	267.548	22.1709	256.551	14.8952	197.716	11.8146	229.758	10.3427	274.344	2.43282	198.888	5.23151	156.018	8.56997	262.339	7.85808	278.175	13.7264	213.728	66.6503	6.14004	0.301843	7.26164	2.22449
Dscam	25.8581	1.57372	28.9511	1.62724	9.7775	3.0411	7.8754	1.52298	12.3252	1.52752	31.2483	0.81048	19.516	1.38826	20.7751	1.92354	7.06453	9.53379	1.29407	21.2121	11.4252	18.5584	1.64969	23.5292	1.24045	43.9485	5.81228	9.26626	1.3712	19.1505	0.726114	24.4558	1.48167	28.2861	2.80475	8.60727	1.03572	31.1459	2.70546	28.4372	1.11348	20.3579	5.74119	0.0941696	0.0170617	0.0813838	0.0105067
Dync1h1	418.876	25.0045	325.352	18.4068	345.673	26.7593	340.759	26.2102	378.819	15.6418	373.102	21.4373	423.495	29.6962	400.231	44.038	353.038	346.379	33.9358	443.387	146.893	505.974	67.8449	332.1	47.6274	485.025	19.9731	301.658	30.6499	377.541	5.9046	390.25	7.5449	411.411	19.3999	330.762	11.1878	368.287	29.0098	327.358	35.9466	376.148	119.145	167.932	24.5302	156.16	13.0106
Dyrk1a	42.8455	4.18635	37.3041	2.98948	41.9837	0.545608	42.9142	0.834396	25.5357	2.11443	39.121	2.23234	28.7247	0.939363	35.9354	5.55696	54.9752	32.2684	2.86714	58.8862	9.41365	50.8297	7.89784	32.5402	0.468957	51.9328	3.15317	35.2848	1.98585	29.3679	2.14295	35.128	2.37612	40.605	2.9896	47.3845	3.01719	35.4438	0.664737	39.3707	1.37226	29.6789	3.08736	38.1507	0.504669	37.1167	0.673943
Ebf3	0.134327	0.0344978	5.01141	0.945023	10.37	2.64173	7.08415	0.241683	14.0082	2.82579	23.8266	0.642966	16.0206	3.04808	0.386045	0.304333	4.37061	11.8734	1.11703	309.4	63.4771	53.1615	4.73221	10.9655	5.0799	239.91	26.4699	0.334679	0.127987	12.0916	1.06991	25.954	1.28644	0.786098	0.349924	8.28948	0.667424	8.39931	1.1099	7.23759	4.45553	20.8706	4.35761	0.281848	0.0192016	0.178545	0.0198005
Ehmt1	18.7962	2.49385	22.2883	4.54465	28.4806	1.42006	30.7049	4.03808	11.8596	0.549842	17.7489	1.65427	14.6734	2.00557	15.5177	0.920922	90.6612	21.5249	3.47829	85.9713	21.0421	89.5209	28.3607	17.148	3.546	85.4615	3.06066	23.5097	0.614044	12.4638	1.01101	16.9424	2.96701	21.4397	1.87161	33.6854	5.29119	16.583	2.71421	18.597	3.89622	13.4779	4.29929	43.0577	0.149878	40.9949	2.00086
Eif3g	116.049	0.684352	129.349	3.54506	125.811	2.27722	123.108	6.34722	119.735	12.3922	123.599	7.17312	128.672	3.40785	107.971	3.94201	227.428	125.108	0.8134	132.361	32.8327	170.321	15.3636	114.611	0.692093	170.408	12.4857	111.349	4.68322	115.336	3.81388	128.3	4.03891	114.706	9.63376	115.457	5.39767	123.617	7.50219	130.412	5.51897	98.3958	44.1542	329.935	2.15102	276.609	7.66405
Elavl3	161.35	8.2786	134.416	1.71979	233.816	24.1548	201.18	22.6956	192.357	27.8827	167.762	14.9364	173.385	20.1453	180.885	20.7498	314.751	229.582	10.4811	334.549	134.29	425.067	39.5659	186.422	32.5529	455.996	22.2122	169.641	10.3172	166.435	2.56844	176.349	4.49466	191.617	32.4149	252.915	9.93444	182.503	20.0698	136.817	2.01766	154.774	33.9721	1.40816	0.115455	2.92237	0.482743
Ep300	37.2661	1.57607	43.7569	2.85482	52.4387	5.80534	49.9497	4.22875	21.5505	5.24385	38.8187	3.0029	28.295	7.17577	29.6796	7.50165	53.0919	31.9727	3.90986	42.9443	6.92998	47.0762	10.3991	30.0103	3.40078	57.4472	9.70845	46.1022	7.41734	28.0069	1.16988	32.0581	4.82237	36.973	6.03399	54.1189	1.92162	40.232	7.36038	43.9929	1.94283	19.43	7.1031	67.4515	2.47316	60.9296	3.76674
Fmr1	31.5708	1.84545	20.0035	3.44847	33.3859	5.47612	39.0254	10.1786	24.1695	2.03675	22.5333	2.94373	18.7134	1.72894	28.3657	5.8277	32.7614	28.2668	1.24336	51.0522	5.22339	31.6988	4.62002	23.1111	1.7917	36.4496	7.95526	24.7381	1.89142	19.6408	3.03924	19.1373	4.08153	32.1488	4.38084	36.3471	3.17906	21.941	2.70893	16.0241	0.320517	18.487	3.31097	41.2279	0.489785	49.9032	5.4916
Foxg1	57.7374	8.77263	0.258262	0.102022	0.19305	0.1702	0.244726	0.279131	0.0583129	0.0516326	0.288778	0.282958	0.0483877	0.00919976	82.1064	6.53035	291.828	0.375871	0.543968	1.65412	1.98944	10.8873	7.16739	2.77658	2.75307	2.67694	2.60195	84.2869	8.57126	0	0	0.0534476	0.0500154	61.8374	4.99176	0.076748	0.0718412	5.99451	0.777729	1.17967	0.67361	0.147737	0.0553955	0.256065	0.103317	0.486345	0.0237026
Foxp1	82.2139	5.35742	25.2868	5.48097	21.7483	4.10103	25.6548	2.01051	18.2946	5.37232	29.5416	5.56839	19.3415	0.524063	39.4273	10.5815	51.7385	21.7783	5.39587	67.8527	17.1109	58.2403	9.9859	21.3665	3.46428	58.7785	17.0856	164.707	30.0138	20.047	3.37421	18.6514	2.07311	60.1248	4.00063	20.2824	1.57353	38.5299	2.73599	20.4594	0.722522	17.0118	2.76962	9.70441	0.961159	12.2879	1.52556
Foxp2	6.2819	3.08354	11.4599	2.3302	9.13061	1.27879	9.30638	1.26898	6.21221	1.039	17.8305	2.23086	5.02506	0.208257	6.94622	3.56232	15.5969	4.90743	1.91728	106.479	50.7207	31.1287	10.4598	16.8134	3.86634	52.6215	6.99678	42.0359	1.56402	4.98275	2.79753	9.9194	1.52218	7.17787	0.786772	14.0064	2.25752	19.64	3.23388	10.6523	0.663811	14.5846	2.39727	3.36809	0.850897	2.7532	0.232633
Gabrb2	76.3653	11.9364	28.5454	5.59114	78.5306	10.5192	85.4609	4.95425	30.7231	3.04261	62.368	4.82036	24.769	2.39847	45.7987	15.5517	3.8369	45.2224	5.6218	12.3681	6.95584	10.035	2.31416	56.9524	4.60996	35.0462	12.7371	46.5262	9.90466	32.9765	3.18079	58.514	3.57983	66.1086	15.554	102.397	7.30684	68.0569	3.92753	41.9251	7.78822	44.2693	11.2578	0.138334	0.0841071	0.128873	0.0389779
Gabrb3	122.841	14.287	101.875	7.71524	59.7437	5.59753	54.3885	5.42189	24.2834	1.1087	71.4398	5.10269	46.5144	2.9485	121.133	16.4527	21.2547	44.0772	3.74037	50.3178	10.07	54.9345	11.6946	53.0021	1.90175	49.3618	4.74826	133.13	14.0118	41.548	6.51879	55.0286	5.38535	113.544	9.75829	62.5233	2.69601	70.8799	0.658019	93.9518	11.5567	33.9829	3.51003	2.00266	0.813102	2.87035	0.01442
Gfap	21.8614	16.2049	142.167	46.5039	123.387	28.0753	118.564	26.7407	183.785	36.3882	61.8016	6.26621	113.503	16.3514	96.7522	16.5957	0.415534	304.939	16.2783	0.084762	0.0342193	0.053617	0.059203	160.023	51.6585	0.132153	0.128949	37.9194	8.72051	71.4739	22.5863	50.0198	16.8713	65.9899	8.37557	106.435	18.0295	87.6945	3.30898	78.9549	23.4708	102.728	22.5768	0.107017	0.106809	0.053775	0.0141409
Gigyf1	22.837	2.54237	37.3997	1.9411	39.8373	2.0254	46.3524	7.78335	25.4598	2.10309	33.5623	2.49902	25.7511	1.33482	22.9904	2.36116	43.5368	35.8522	8.90771	27.2378	14.918	38.1006	6.8267	27.1584	2.98961	47.6211	4.59052	33.5191	5.06569	22.2797	2.44991	29.4052	0.729268	28.7808	5.78553	42.2813	1.66234	31.7846	2.68538	37.1443	0.157119	15.9798	9.12053	38.1428	1.00112	38.1083	4.49371
Gigyf2	52.793	11.4852	61.5085	6.99459	54.4169	7.33367	64.4118	5.42462	66.7326	20.6107	51.0951	5.62519	41.1317	4.75449	54.5724	6.46361	53.2799	57.3354	7.02505	106.161	18.4942	71.9349	14.1995	42.8534	5.06437	71.0885	3.90336	47.7745	3.04502	43.4568	11.9825	47.6068	4.10221	53.6664	2.46754	68.1097	5.39718	53.1889	11.5404	50.1531	1.04592	46.2726	4.51414	77.4224	9.60404	82.4294	7.69855
Gnai1	96.0295	1.80171	90.24	13.6524	103.744	14.957	92.5548	9.56233	66.3911	11.278	72.6217	4.04272	51.6325	3.88512	87.7225	9.88101	15.4034	84.4506	6.29207	19.776	7.0021	18.9564	2.40086	80.1928	5.49025	29.0633	1.27032	82.7767	9.87045	54.9688	4.94473	67.3454	2.1382	109.845	12.0836	109.81	8.58504	75.2073	1.76854	73.2741	3.43279	58.4152	12.2812	5.68326	0.300054	9.01539	1.32198
Gria2	283.522	10.6365	147.422	16.2608	114.284	4.2962	140.107	11.0738	53.5381	3.41635	128.169	6.20944	66.2285	11.9253	255.284	38.0208	42.6886	89.0072	10.7841	67.4866	26.7239	65.0207	7.5073	92.7868	2.45795	88.662	3.32492	305.658	25.0025	55.4112	4.92487	93.6768	4.64764	290.226	19.5878	141.248	5.47914	131.743	9.42319	162.469	13.2061	53.6362	12.6351	0.175892	0.133225	0.312703	0.137327
Grin2b	91.4	12.7005	19.4552	3.63965	3.7733	1.84999	5.27951	1.1553	6.4041	3.04803	29.8319	2.08163	9.20837	2.10599	90.5824	16.8523	7.1096	4.25729	2.45282	16.206	5.74708	18.4929	5.76121	21.0715	7.23283	16.2498	3.65553	63.0246	5.28066	9.73368	2.81804	15.6987	2.42967	84.3135	13.5033	5.88754	2.93401	40.6483	5.38551	24.5403	1.74543	11.5489	1.33789	0.122424	0.0785965	0.0576506	0.000913794
Hdlbp	114.01	11.7554	91.3519	2.34558	111.411	6.74235	110.513	6.07576	105.333	12.5094	102.137	9.78723	111.084	12.7993	90.8495	16.4886	106.909	100.075	7.09515	119.263	17.7821	107.187	20.66	95.6527	7.41016	107.234	19.5526	101.961	8.43606	114.565	6.23672	110.579	6.89978	104.279	10.0764	114.618	11.5666	98.6714	14.7417	96.6414	2.76699	82.8166	29.2846	206.417	1.57183	189.111	2.49354
Hivep2	97.5305	13.0973	17.3114	0.951161	51.4526	6.5027	54.3639	4.03168	14.6395	0.450306	27.7011	2.10513	18.6588	2.16776	70.4153	13.9988	4.25258	36.1831	6.60724	10.5371	2.54738	9.62907	0.491626	21.0854	1.75799	11.8922	1.38913	55.675	2.0155	16.0034	2.08428	18.4585	0.492061	99.3408	13.2959	60.582	2.77609	35.479	0.411388	20.1009	2.54643	10.6834	2.92062	0.887608	0.0263012	0.758036	0.0753404
Hnrnph2	134.068	8.85108	93.9589	1.18573	113.387	5.45567	119.332	1.38052	82.0268	3.86841	103.714	1.19156	89.7509	8.68264	112.661	10.6759	120.515	99.3647	6.49963	113.757	9.14741	112.526	11.1824	90.9628	6.82594	102.486	8.31802	109.641	4.30669	87.5715	2.26303	90.3068	3.16294	128.599	12.721	124.158	5.79262	108.76	4.15333	98.6894	0.898712	80.4741	12.4344	82.6274	1.23759	74.3847	2.81798
Hnrnpu	221.906	17.2219	255.075	23.1924	353.5	39.414	364.988	34.4936	192.688	6.33605	232.608	15.9313	179.879	5.11823	241.654	10.9221	701.522	293.609	34.1534	481.817	42.3563	543.381	63.3388	203.954	11.688	437.303	31.5242	267.321	19.2985	167.625	9.30082	190.127	12.6493	238.008	14.196	360.235	30.5986	232.98	5.2555	243.33	9.54707	166.824	25.1799	541.83	5.60043	625.993	3.88767
Hras	209.367	13.309	156.026	7.66048	108.038	12.4937	110.53	8.54106	116.124	16.2711	156.14	8.93028	158.825	14.7981	205.7	31.0863	93.6753	123.238	11.0947	72.5032	34.8896	110.393	19.8559	142.058	9.36281	101.919	2.11984	244.819	18.0198	146.201	12.5661	167.009	9.31256	206.763	32.4287	106.275	11.685	159.492	23.314	156	1.91315	131.083	54.722	76.12	6.8858	62.5555	5.75656
Iqsec2	123.784	1.40601	45.7737	9.30745	79.1416	11.0093	72.0871	2.32893	68.3284	2.61811	40.1056	1.38895	70.1443	6.92477	100.135	7.00104	9.87299	73.2289	4.26737	11.3082	4.69487	16.1892	2.40821	39.2338	5.73059	12.0067	1.51469	73.5951	10.6015	71.8917	1.95724	48.2393	3.76914	119.964	9.20293	84.4379	4.43073	43.6726	1.48409	46.5251	5.26117	49.8361	19.5247	1.33039	0.150698	1.24384	0.0563161
Irf2bpl	38.9782	9.92675	45.9072	6.8732	57.7918	8.39498	53.9553	3.76301	30.8465	1.71328	34.6071	3.83839	25.9161	1.55652	51.232	6.41489	79.6843	48.9894	5.5458	36.9637	17.1835	69.4693	19.3931	31.6368	0.792605	94.9085	5.0964	52.8639	4.75509	23.3093	2.50683	27.9278	1.52888	50.3736	5.18904	59.4304	7.94604	37.5232	2.27794	38.2559	2.16191	19.3658	11.9872	45.9788	0.710925	62.5115	5.62242
Kansl1	54.1187	4.51978	51.7719	0.731279	62.4028	3.56962	64.6128	2.48602	43.3505	0.166749	48.3721	4.43179	48.1294	4.19711	48.7891	2.498	73.0552	50.5192	6.65541	59.4908	15.5041	72.4303	2.91815	43.8008	3.28569	82.5583	0.986859	52.551	3.46243	45.3717	1.55252	48.0962	3.23514	60.1377	0.832062	64.6027	2.97503	50.1594	4.76422	51.1352	3.75686	34.1007	11.4913	57.3927	0.737626	55.0769	0.213971
Katnal2	5.59639	0.352151	18.2303	0.669111	7.63114	3.21014	3.02648	0.828814	5.84885	3.18673	10.9778	2.35503	4.71566	2.27277	6.2174	1.11552	13.0363	3.42393	1.18123	8.01621	3.6239	12.3882	2.25024	5.87357	1.70327	11.1408	1.9377	9.58399	2.64262	3.63367	1.88581	6.5432	0.273893	5.25312	0.305468	3.2807	0.643015	8.16414	2.04433	17.5544	6.04177	3.13003	0.498203	2.66928	1.6003	3.36416	0.788056
Kcnb1	110.15	8.5676	34.8564	2.05494	14.2505	3.28215	11.3859	0.673998	10.1132	1.91323	38.1427	1.92914	25.7854	4.35156	71.1537	8.56035	6.52938	9.91178	1.68858	7.69994	3.08376	11.4991	0.358268	31.1091	2.63852	12.5453	0.0575019	65.7233	6.89935	17.0569	1.91085	30.6643	1.79163	113.959	5.79443	10.0073	0.62748	39.0934	2.73324	33.5249	2.02175	17.3458	5.26475	1.5352	0.259568	1.15209	0.114333
Kcnq3	48.4507	3.72381	19.3945	1.44796	9.0433	1.64295	4.45718	0.104157	11.9641	1.92256	22.5517	1.77174	16.0046	2.12048	39.0467	8.9446	3.76787	10.7067	1.70271	9.60141	1.85421	5.33774	0.176188	19.2114	3.5003	7.99692	0.412201	36.8587	7.49037	14.6545	1.36303	21.7166	0.450555	40.7801	6.18761	10.4591	0.886507	30.7613	2.26186	23.6262	6.60663	16.7114	3.5702	0.213129	0.120734	0.295428	0.202176
Kdm3b	19.4553	1.21861	18.5692	0.609127	34.1911	1.4164	36.2636	3.21968	18.4328	0.941938	19.5933	0.678566	15.4519	1.58323	17.5478	3.15143	47.9146	26.7704	3.60586	33.5664	8.89887	41.6652	6.68172	17.4479	1.36617	47.0252	2.17778	25.6439	1.40607	15.663	0.195805	17.0434	0.652298	20.9502	3.59466	37.0498	0.636001	22.1998	0.801364	19.292	0.257203	12.2758	4.74164	58.3927	1.85478	61.0217	0.953703
Kdm5b	22.8525	0.488078	26.86	0.825507	21.8207	1.03024	25.0973	1.97415	13.0103	2.56219	21.4441	0.941551	15.7274	1.51943	20.0553	3.72655	67.7379	17.6436	2.28374	55.5116	16.087	71.3043	16.8687	17.2587	0.664544	92.0897	11.0065	32.8483	1.33467	12.5895	0.842126	15.5558	0.466074	25.7468	5.60101	24.4741	0.97925	20.1482	3.40782	23.5807	1.75128	10.4693	4.5927	136.846	6.71087	147.962	13.9131
Kdm6b	8.85927	0.810548	24.5658	2.61	40.0079	4.69068	37.98	4.67776	22.4352	3.13526	18.8092	2.86514	16.8764	1.65673	22.644	4.59409	87.0024	33.6652	6.67945	110.389	30.5519	111.32	17.2106	22.3766	2.25285	86.1652	1.6544	21.7904	3.74697	19.1166	1.72515	16.8725	2.12582	16.9334	5.62291	40.2108	3.86126	23.0003	0.774247	23.0367	3.37847	38.1487	27.4359	36.7836	1.14786	33.8656	2.61536
Kmt2a	25.1605	3.02424	33.8815	1.61748	31.8474	1.99157	37.3684	5.0909	17.935	3.83361	37.0879	4.28629	22.0934	2.75925	23.7564	3.2228	36.1894	24.0887	5.21358	57.2034	22.4354	43.2087	17.8811	24.6937	3.25432	38.4636	2.37289	38.7556	5.99748	20.8365	1.30971	29.0901	1.25645	26.4646	6.67845	40.9382	0.667423	33.8811	2.29755	34.8352	2.8563	25.4604	6.41278	21.6294	0.793685	22.2125	0.883212
Kmt2c	22.5631	1.00573	37.6779	2.72676	51.7688	4.6067	57.821	5.94763	25.1693	1.20123	32.6197	1.51069	24.8696	2.63989	22.7858	3.43976	38.1347	38.7271	5.4851	38.4401	5.67135	45.411	5.8247	27.5682	1.52218	43.4083	0.79331	31.4831	2.18024	23.6473	2.44106	26.0562	0.773276	25.4743	3.92387	58.0384	1.75843	32.9129	0.314599	35.051	3.08521	18.9986	2.78228	36.0264	1.44531	37.1046	0.309402
Kmt2e	58.7789	3.74205	60.2488	5.52736	88.5302	6.04837	102.563	10.2791	39.0832	1.43317	56.9513	5.60548	43.3487	3.44946	53.7738	9.85061	103.427	60.9179	8.86909	136.588	23.1892	139.364	6.07505	40.1713	5.78784	135.924	6.81708	76.1944	6.30126	40.0266	7.28358	47.6062	3.42756	68.8281	10.4279	101.184	8.55895	58.1199	8.08055	56.2596	8.31015	36.5777	3.50425	11.7303	0.0120279	12.8219	2.3214
Kmt5b	21.3462	1.18371	25.3622	1.69553	35.6258	4.09545	35.9929	4.14792	19.467	1.56412	20.6547	1.24943	18.6101	3.85468	18.3466	3.84394	39.455	25.1231	3.85696	73.3804	13.6478	56.4459	23.5854	18.4043	2.70578	57.0619	0.00208596	28.5577	3.09236	16.8651	3.26206	18.2328	2.3037	23.2065	1.05481	37.4028	2.54805	21.6936	3.41216	22.4207	0.637379	20.583	5.66177	25.4948	2.04066	30.7084	1.38298
Ldb1	86.1627	6.58707	113.044	4.11112	115.475	16.0208	113.29	11.7381	73.5213	3.49817	85.7137	3.29109	68.4013	3.75474	96.7412	6.67442	334.968	97.8029	10.9645	262.882	69.1218	343.988	25.6782	77.0099	2.57994	310.234	5.22962	119.305	0.477303	66.4758	3.60772	75.9519	4.06277	100.42	10.0068	122.271	5.93739	91.5849	4.35711	100.769	1.58897	63.6788	21.1283	138.875	1.29719	126.054	5.12921
Lrrc4c	124.704	4.28673	40.6005	3.10062	22.9565	1.90152	22.7994	1.50061	22.7963	0.657294	44.6129	2.42066	34.4112	1.45471	73.2234	6.40985	7.37866	22.6753	2.05954	16.0348	4.0808	15.4146	3.40753	41.4417	2.21122	15.9586	1.49658	85.4075	5.71976	30.9931	2.88539	33.6143	2.41709	104.049	18.0698	23.3275	1.1044	44.8988	0.433838	41.5134	0.116135	36.9945	3.43153	0.0120322	0.0170161	0	0
Lztr1	146.658	12.7101	92.5761	2.57387	106.159	2.2462	99.521	6.58755	92.1171	5.12796	108.134	7.40411	102.841	2.1331	134.547	19.2207	93.8347	111.242	5.58386	67.0053	27.5605	98.3148	19.7162	91.4729	1.94185	121.154	7.09164	115.674	12.3049	90.9075	6.11595	91.9206	4.72508	135.139	7.4922	108.038	4.29433	111.079	5.60382	91.3013	0.310929	69.4336	43.8244	90.8677	1.80834	63.5138	1.02798
Magel2	0.393618	0.0406149	52.4068	2.6826	1.32154	1.77492	0.421666	0.488821	1.29181	0.525098	19.8044	3.45222	6.05951	1.14626	1.60662	0.188339	20.4357	0.632528	0.49766	16.7813	8.37389	119.797	25.609	11.4568	1.9777	26.8455	0.0794788	2.97633	1.48013	4.32659	1.27954	9.41338	0.0405166	0.334643	0.131324	0.443682	0.381093	12.5623	3.26705	41.9537	4.99168	3.67983	1.5755	0.14461	0.105715	0.156882	0.0184682
Map1a	423.995	27.7496	268.416	13.8119	291.129	27.2524	283.098	11.2737	443.331	48.1727	355.545	24.5468	542.78	47.8983	367.277	22.3898	37.9593	357.219	42.9102	32.6706	12.0431	36.933	5.36647	374.574	19.6452	36.8211	0.365171	351.821	32.8977	569.801	35.23	500.676	23.2154	428.882	8.67268	306.959	8.05899	368.172	1.18179	326.334	36.9105	397.53	126.751	9.45742	0.322299	7.64567	0.000230517
Mbd5	57.2778	2.38307	47.8077	3.98819	39.1881	3.32915	39.8196	1.87483	22.057	1.15301	42.0297	1.71205	31.9372	3.32242	46.0056	2.88634	17.6727	31.4793	6.17023	30.7265	7.85949	32.2612	5.02405	34.5746	3.84642	27.5334	0.699576	47.7547	0.273489	28.0299	2.56971	34.2069	4.12704	49.6233	3.27196	45.0103	4.16342	43.7512	10.4096	46.5386	1.0931	29.1367	4.36843	6.51611	1.28236	6.84367	0.294584
Mboat7	214.915	7.71229	295.722	23.6432	81.6162	23.3582	70.8948	4.65168	86.5041	10.0953	238.218	7.43638	155.356	12.9075	195.048	6.12504	38.5693	68.0608	12.8617	57.2805	20.3028	75.9696	7.05049	191.191	22.476	62.7962	3.32861	159.394	12.047	129.485	10.5483	198.271	6.66504	190.419	17.5791	75.919	2.88573	198.38	21.1673	307.125	0.958695	128.754	38.8046	24.267	1.2358	29.0649	0.965229
Mecp2	30.4579	2.12159	36.5901	1.91562	39.5499	2.51821	42.9602	1.54432	22.8099	2.03598	41.0363	2.35921	26.9125	3.14529	29.175	6.33062	31.0897	30.8977	4.57226	37.2617	10.1489	40.1161	8.65993	33.2788	0.540831	44.2757	0.331845	39.2483	3.14685	25.8479	1.58251	33.7606	1.55076	31.1461	3.19128	44.5307	2.11241	38.4313	1.22569	38.1216	2.61138	22.6317	4.32394	10.8384	3.25649	11.605	0.623088
Med13	17.383	2.20643	18.3423	1.11536	25.2411	1.25501	28.9514	3.37989	11.9506	0.651665	14.7743	0.832329	10.9831	1.86988	14.4074	0.8466	27.4988	19.7903	2.43134	32.0912	7.48018	32.5475	8.71399	13.9414	2.11148	28.5909	3.74106	20.3966	2.15871	11.7815	1.12987	14.381	0.729833	19.5262	4.66216	31.0775	2.94856	16.6858	2.01944	14.6944	2.05801	11.9244	2.04857	20.9875	1.79293	26.9948	0.598432
Med13l	33.2757	2.57311	16.7598	0.913412	26.1604	1.08769	27.0909	0.236886	11.7047	1.43968	16.2674	1.03117	12.6987	2.37049	26.7866	3.57055	21.9064	19.0347	4.3354	20.8992	6.37776	18.984	1.30531	12.5093	0.886969	23.839	1.67762	31.8302	1.4626	11.2094	0.867982	13.9627	0.903578	32.1188	2.42131	29.9722	2.93211	18.5474	1.05406	15.8611	0.315412	8.39557	3.595	37.4939	1.24283	35.5923	0.758323
Meis2	171.22	16.6646	3.93156	1.41339	12.1665	11.7881	5.65924	7.33365	91.3444	22.6647	35.1404	12.5658	201.041	6.06967	108.76	22.378	325.084	50.3128	24.593	522.974	127.964	298.412	62.1241	101.843	20.3993	242.147	38.6948	643.344	25.8279	187.754	11.1067	183.182	17.5293	380.762	159.87	10.5967	11.5962	58.3209	12.2347	38.0979	17.8362	38.7304	8.17682	18.0671	0.110987	12.8169	2.96407
Mkx	20.3649	4.7451	3.74765	2.15232	2.36278	1.14923	4.26809	1.40032	7.43902	0.81511	5.87483	1.70417	9.37749	1.03153	2.36083	0.63634	0.727323	5.09625	0.643073	3.12786	1.95485	1.38169	0.27511	5.16476	1.41443	0.902144	0.966222	1.13078	0.273579	11.9809	1.80651	6.67251	1.46107	16.8028	2.20053	2.31144	0.527947	6.82864	0.946986	3.08448	1.16196	7.32549	3.58247	2.85093	1.13803	1.63657	0.498401
Myt1l	120.672	9.4254	71.1474	3.00663	61.3958	4.6258	68.3824	8.62338	33.0744	5.15132	79.1519	2.80069	54.2558	3.61914	112.023	23.972	32.0714	44.081	6.63238	101.275	34.9749	69.7166	6.55925	66.176	0.944009	110.417	15.7095	174.925	11.1876	45.3546	9.35275	68.9936	2.71765	110.123	9.99104	64.5805	4.4136	85.3441	2.44027	77.7904	12.8127	40.006	6.09229	1.22178	0.00385302	2.01137	0.00188868
Naa15	43.6151	5.4817	45.4552	3.47461	44.3966	6.30599	54.189	6.29905	38.7986	3.45244	50.3829	2.52174	42.8422	6.74407	50.9248	10.1224	85.5134	39.5219	1.11517	119.962	17.1226	103.561	23.6294	43.6624	4.86795	80.7547	3.57324	45.2305	7.40225	43.2727	2.05904	45.3214	3.4937	42.8527	3.65427	56.0198	6.8554	46.3801	6.18022	51.9605	3.81491	46.1287	13.4051	160.41	11.1516	194.253	16.3794
Nacc1	64.4518	2.54822	48.4287	2.43624	70.4309	4.51862	68.1031	2.15497	55.5046	1.48387	57.3264	2.22896	59.7503	3.30578	65.8465	3.17155	90.6966	64.9537	4.86424	47.4425	12.3293	55.3873	6.90602	56.0073	2.56392	60.5969	0.581454	54.4056	1.58434	56.8917	1.23982	58.2249	2.28659	65.282	0.274791	73.7184	2.34371	60.4935	4.56925	53.8032	1.26558	44.7177	18.0054	107.831	0.240416	116.361	3.44715
Nbea	109.531	3.9112	82.0023	3.24681	92.1356	6.90729	103.501	0.596384	52.2585	4.93245	82.9936	2.44858	72.1645	5.40626	108.094	11.6397	54.0348	72.7402	7.86268	79.804	31.8293	70.5531	5.11245	70.8463	3.15782	114.581	0.0900854	115.068	8.85044	64.694	3.44583	72.5157	2.71043	106.419	5.42572	101.058	2.44875	77.7033	4.75538	80.2801	2.58931	41.3487	16.419	2.26114	0.0523521	3.18662	0.26181
Nckap1	379.791	17.9564	199.45	16.8613	203.676	21.661	198.602	6.47996	173.962	11.452	240.476	13.7708	241.774	10.6156	293.966	44.5095	110.583	164.594	9.2719	116.74	14.24	110.667	20.9552	208.64	8.36579	120.374	9.30383	281.508	9.56524	227.331	6.27453	242.649	8.26411	335.748	5.91913	218.734	15.0037	234.052	20.893	226.048	2.50761	180.811	40.6696	72.0471	4.94375	73.0893	3.16763
Ncoa1	57.6254	5.95009	49.4979	3.94769	67.6584	5.07633	69.0299	9.19559	34.8008	2.41986	49.5877	2.02415	47.3302	7.22674	60.5917	14.3255	30.0023	51.1938	4.85248	29.3532	6.07559	21.4268	2.08297	38.24	2.63993	21.3453	2.72299	69.9939	3.54267	39.1567	1.94301	40.3856	1.10246	61.0938	6.74849	72.0428	3.45588	52.6719	5.90175	50.7888	0.834032	29.5161	6.1899	8.39747	0.835134	9.07244	0.0364605
Nipbl	12.7406	0.976851	15.4621	0.384412	23.0102	1.91204	26.6608	3.03717	13.4585	1.49898	14.0262	0.723071	11.6038	1.4368	11.9771	2.62755	36.6129	17.2483	2.4186	41.4333	3.49935	36.7796	7.52543	12.8655	1.38215	34.7956	2.56043	18.6043	1.66288	12.1015	1.04067	12.5985	0.759494	13.8193	2.61543	26.9439	1.17409	14.5947	0.255619	14.2619	0.127421	10.9567	0.980035	28.9211	1.19353	33.2062	0.535068
Nlgn2	143.06	5.36273	144.977	13.2409	122.526	5.65919	122.6	4.89005	68.5363	2.12089	112.74	5.15623	90.1402	6.10309	133.748	9.94515	94.6024	104.851	11.5094	76.0764	32.7559	117.423	21.7158	99.0219	7.24498	135.353	5.10955	110.124	3.91778	78.1345	2.24462	103.794	7.50851	143.173	2.72889	124.301	3.26429	110.765	9.86541	134.674	2.18305	66.727	32.5663	3.12086	0.41506	5.48299	0.930652
Nlgn3	59.6559	7.13619	52.6004	7.82535	37.8125	6.93171	35.9327	4.40138	20.9426	2.08238	59.3254	5.85522	38.1203	5.88641	54.0218	10.7119	31.6963	25.8663	6.56793	34.6662	10.9295	40.4369	1.26117	44.9194	5.10165	47.3028	8.95872	70.8809	3.96761	31.2338	1.0558	51.485	2.99795	55.5761	1.05927	41.6108	2.58828	60.9553	10.602	60.4876	5.15938	29.0626	9.21882	0.129967	0.0568083	0.110748	0.0261067
Nr3c2	14.3402	2.09127	11.846	2.01783	12.5444	1.33075	11.6956	0.133126	11.3369	0.649591	9.50174	0.784419	16.9737	4.55783	20.6285	2.50921	0.430114	12.8536	0.542035	2.65529	1.30745	2.30733	0.424492	11.3163	0.439792	1.34276	0.612925	25.1069	0.79085	17.4352	1.72065	13.5496	1.39146	17.4694	2.97407	12.0612	2.74406	10.1956	0.431383	10.2561	0.00320319	10.7792	4.74362	1.36039	0.68143	0.735942	0.018242
Nr4a2	7.60218	5.63505	9.32453	3.01592	15.7093	14.1847	25.0467	13.4095	4.97467	2.6909	17.9037	3.82937	6.99595	3.47367	70.511	34.6328	8.33619	16.6434	6.23881	23.0795	7.73575	14.1624	3.02742	2.28666	0.654267	30.2658	7.87001	17.1318	18.0977	4.80079	0.709191	11.7276	2.56483	6.59247	3.80083	19.902	10.7685	3.39264	0.692864	4.45315	3.64574	41.8619	8.9491	0.72014	0.0364067	0.844026	0.193449
Nrxn1	435.021	34.7573	244.581	60.2565	260.983	33.6248	272.376	28.7948	144.25	8.46217	358.183	47.917	215.242	21.218	392.184	65.739	36.5839	194.489	32.911	115.28	33.6036	98.5697	10.6273	213.314	22.0431	135.031	31.413	231.742	25.7243	208.03	10.2273	262.192	13.5323	406.617	41.9156	313.064	55.9548	411.185	44.1091	301.735	29.9768	162.507	45.2606	0.40641	0.124849	0.444632	0.475199
Nrxn2	347.967	63.9306	337.452	67.9594	511.808	109.324	441.625	37.6369	206.17	38.0813	277.736	49.4299	190.359	45.2593	484.384	103.181	141.111	383.811	61.5968	126.993	69.5495	228.637	46.8063	251.207	23.3336	290.017	52.1107	207.881	8.62304	153.57	22.618	226.436	35.0212	398.372	93.5058	496.112	62.3188	336.311	38.1233	305.933	12.9014	162.828	95.3695	4.31147	0.217954	4.43804	1.62716
Nsd1	33.081	2.99155	36.3503	1.66767	48.1069	5.50214	51.4551	5.07466	25.2658	4.12576	34.5915	1.20441	28.0862	3.93416	29.8375	4.77659	61.0294	36.2909	6.77619	52.8676	8.15935	55.3052	12.7789	29.4444	0.707503	63.7822	2.64232	40.5326	2.25816	26.7998	2.08034	32.4247	2.35729	34.4384	6.54585	55.3564	2.02912	37.1489	2.34631	38.1256	1.26765	20.565	4.81331	84.4698	2.24402	96.9271	0.606683
Nup155	6.35648	0.449302	8.51244	0.287573	9.16993	0.734543	9.63899	0.954854	4.82067	0.289517	7.00414	0.370943	5.71477	0.425181	6.11907	0.756661	24.5362	6.60598	0.616456	15.5166	1.38736	15.8179	1.92239	5.71509	0.480899	16.6029	0.17211	7.29058	0.175668	5.47003	0.216076	6.4747	0.00659411	6.51206	0.928262	10.2864	0.744127	6.16533	0.691876	7.22281	0.120788	4.40228	0.690111	38.3194	0.246073	44.0859	2.02155
Pacs1	58.7594	1.37986	45.8918	2.85632	24.6116	5.72322	26.1064	2.17389	17.8846	1.68677	49.8045	2.5107	29.6065	2.03004	56.0603	5.15059	35.9261	20.1263	3.72699	35.5616	13.8886	45.8491	3.02408	39.0878	3.6626	50.8449	2.99693	46.4521	1.0031	24.3653	2.30438	39.5111	1.63821	54.1093	4.89913	22.6462	0.690295	49.4355	5.17029	49.0058	2.05924	22.5253	11.1075	8.19448	0.940219	9.03577	0.396029
Pax5	0.125432	0.0707148	0.191627	0.183602	1.85344	1.50016	0.257619	0.240717	0.952209	1.00765	0.170364	0.124803	0.99584	0.522322	0.205162	0.161617	0.987331	0.30848	0.301359	26.7671	36.1591	1.25513	1.31201	0.28842	0.0606878	108.733	50.4574	0.0294224	0.0509611	1.62837	2.00377	17.1678	5.05273	0.0699823	0.0388719	0.0542709	0.0667478	0.147625	0.0653395	0.0505142	0.0318262	13.1681	6.48947	0.187425	0.0300375	0.457197	0.0297632
Pcdh19	23.252	0.800993	29.1448	3.7875	3.60939	2.16774	2.13941	0.375626	5.31968	0.491221	27.9699	2.52423	11.7863	1.47295	27.5153	6.81284	13.466	2.98908	0.219375	17.4666	2.34192	20.3041	1.38649	21.3231	1.53511	21.7715	1.72234	12.8904	2.87137	8.7864	1.54671	15.7228	0.562041	16.2215	0.545911	3.18114	1.02631	26.0812	0.845169	28.9786	2.94378	11.4992	1.40688	1.66743	0.202854	1.353	0.149844
Phf12	54.4019	2.26297	58.7813	6.46499	68.4145	2.74563	73.9312	4.47411	32.4497	2.08824	51.0352	2.35228	37.3514	4.77049	45.485	4.87623	114.753	54.647	11.0748	68.1925	25.0701	96.1373	10.8767	41.0199	2.37251	97.604	4.01229	74.3593	10.0947	31.6682	1.74387	43.0576	7.02914	60.6854	6.73842	72.4371	2.21126	50.0666	10.611	55.8599	9.7325	28.1086	13.1927	107.643	6.32995	105.071	8.5803
Phf2	19.3456	1.10302	34.6545	0.957807	41.728	3.15935	46.6737	3.00931	19.3829	1.55286	25.6975	2.03667	18.2379	2.11007	22.7896	2.43705	73.8401	31.1616	5.5377	44.5293	9.04848	58.9589	6.01391	21.634	0.844196	55.804	1.74754	31.9739	0.901071	16.7064	1.25654	20.1581	1.47205	23.7053	4.30567	40.9764	2.1166	26.2762	1.689	30.7849	3.62336	14.3305	4.1507	3.55964	0.11733	4.08878	0.0306955
Phf21a	36.7284	8.88866	52.0906	2.90874	62.6253	6.07747	68.6276	2.99713	31.1831	9.26425	36.6952	5.4674	33.3827	1.96878	36.8841	1.82626	71.129	39.8502	6.68245	189.988	74.8105	141.578	58.6617	32.9946	4.57324	94.3378	0.228905	49.5131	2.21517	35.8314	5.46866	33.4805	1.90987	42.8893	8.43901	59.8942	5.32237	46.2553	2.86887	39.7839	1.51384	51.9316	19.3675	22.5251	0.836868	21.4327	5.54445
Phf3	44.7047	2.55187	54.1525	7.70483	63.9797	5.40826	63.7824	9.22265	37.8898	1.19484	46.9779	2.56331	38.7291	6.32397	45.3068	2.43352	66.2797	49.5421	2.95438	93.1374	17.8438	75.7516	11.4723	38.8773	1.27181	66.2399	3.50689	54.2158	2.70196	34.0624	3.36168	40.076	3.26777	48.2724	5.52181	65.131	5.26776	43.6439	3.61848	48.8118	2.08387	41.372	5.18579	91.2132	4.08166	82.5721	6.61812
Pogz	30.4272	3.76059	35.6688	3.08794	34.5165	3.19302	39.2421	2.64965	18.9672	6.51232	31.591	3.44796	21.999	3.7739	27.9761	5.18562	62.8178	26.2222	4.86586	98.3811	20.2233	80.4236	35.2692	22.3215	2.05621	67.3201	13.3961	42.912	3.99527	19.6673	2.44861	24.5376	3.81627	29.5002	7.10051	42.2983	2.09774	33.2052	2.20919	31.4819	2.39639	24.911	5.56672	53.2644	9.42146	58.6101	5.27796
Pomgnt1	61.5991	2.64331	54.5317	1.64932	52.3317	4.45378	60.2319	5.9163	48.8251	5.66334	52.3834	2.56957	45.335	7.00579	49.4641	5.78628	49.3599	53.4968	7.99561	35.4347	19.3311	43.9455	9.44277	46.363	0.737272	55.5023	0.0238507	63.3246	4.57808	46.8004	9.18019	52.5872	5.91494	64.7123	5.10424	54.3639	4.21983	46.2407	5.55076	59.8397	4.10405	33.6632	21.4539	31.6902	1.68255	32.9989	2.1082
Ppp1r9b	571.011	7.22186	219.979	8.54109	277.595	12.6116	287.223	11.4658	174.297	7.84052	326.796	30.796	211.622	14.6543	587.937	73.6227	110.213	245.328	15.7793	129.687	31.3762	145.209	19.6601	260.241	14.7807	136.389	7.19608	625.47	44.2906	196.932	8.3916	220.199	7.38908	557.277	37.4036	298.697	8.94384	407.709	11.2728	247.742	9.70681	201.511	43.5283	20.7397	1.16482	19.312	1.61629
Ppp2r5d	65.3638	0.58347	71.416	3.29777	94.1086	4.24589	90.695	1.5508	58.8848	1.28498	99.7737	9.75931	66.4587	5.37148	70.894	1.86391	95.3171	77.3351	7.26823	68.6306	13.5817	76.9479	2.46179	80.6076	3.35621	72.9463	0.738361	123.313	8.43107	60.9912	2.28688	68.7259	1.89306	67.7745	5.94092	97.5176	2.40884	120.34	1.36401	75.8361	4.05936	56.641	16.6669	59.8016	1.4326	64.4751	6.24976
Ppp5c	213.351	15.8836	151.249	16.6756	219.705	6.24211	233.941	6.12325	140.8	17.6242	159.503	11.4575	145.481	2.75194	185.812	22.8066	102.311	174.456	8.95344	114.371	19.7084	125.941	22.9166	129.181	2.69003	118.589	21.0295	117.077	17.2664	143.899	3.03446	154.717	10.2746	202.281	8.81897	236.101	14.3332	154.563	4.65934	147.226	0.0110309	148.792	53.3967	125.581	5.22177	113.95	19.458
Prr12	48.5898	4.02625	70.362	2.187	66.9177	3.7797	64.499	2.26201	35.4219	1.80263	62.5158	2.11254	41.6792	3.15572	57.3529	3.28537	84.7393	53.997	4.75372	66.8223	26.8019	104.187	2.59202	46.9569	4.65936	99.4419	5.53608	62.8283	2.93565	36.0015	3.06772	50.8758	3.72192	54.4465	8.64566	69.1921	2.38076	62.0016	4.17009	66.7108	5.241	32.4106	14.7223	48.9472	0.623597	40.2646	2.7724
Psmd12	83.6604	4.75884	99.7552	3.33003	75.9111	3.37191	82.4131	3.11035	110.003	5.69256	105.831	4.15689	124.262	4.27888	75.7165	6.10354	95.9064	83.8108	5.81596	75.9489	15.6054	94.0052	3.21701	102.04	8.81998	88.5862	3.25063	70.8752	5.77275	126.522	7.89172	121.848	6.80908	79.2515	7.44632	77.4066	3.74833	96.2411	1.01444	108.882	4.65184	94.4454	30.5287	179.763	1.43847	173.109	0.938755
Ptchd1	7.41201	0.3362	9.97175	1.44733	18.3363	2.13818	20.887	2.48221	4.95924	0.695241	9.4281	0.575547	7.11969	0.479282	3.90698	0.592251	0.586052	10.7806	1.53505	8.32695	2.2423	3.61326	1.35328	8.51773	0.656229	5.57815	0.18354	6.88661	1.18792	5.34796	0.567256	8.50024	1.18225	5.91402	0.546225	20.6884	1.72673	7.37267	0.561949	7.91848	0.0194843	5.35529	1.60328	0.32749	0.0250577	0.169983	0.0400701
Ptk7	3.00858	0.0308814	7.81869	0.444548	7.17902	0.9405	5.63186	0.440147	4.80628	0.934907	6.19303	0.61871	4.64747	0.657729	4.72509	0.473377	40.7987	5.446	0.86765	28.3502	13.3041	35.0188	6.51199	4.45075	0.296535	38.8717	7.67911	8.42283	0.546746	3.79666	0.479704	5.99523	0.39137	3.12914	0.227773	5.99333	0.0989866	5.25612	0.899461	5.6433	1.09871	2.19371	1.28772	57.4592	0.0494975	56.1502	3.20517
Ptpn11	57.5175	1.30543	79.455	5.44285	83.14	6.48838	91.4737	4.43888	95.3921	10.9614	79.7072	3.58906	92.2398	12.6705	51.4785	3.33574	68.157	85.097	4.09232	66.5937	9.34222	65.3078	11.8228	88.4965	3.06487	60.1945	4.35139	88.8116	4.24719	95.913	6.39879	88.2466	8.59628	58.6028	7.21356	90.0848	2.28583	80.6355	0.833127	72.2427	1.66852	82.7497	25.1884	27.9826	1.73818	32.319	0.313991
Rai1	33.0062	0.837874	37.4833	3.91753	39.1133	1.69348	37.8423	1.71691	27.0708	2.92345	37.6659	3.04069	32.4807	3.98725	38.6342	4.61742	61.9593	35.0375	2.23783	42.5747	16.6723	57.2536	4.28848	32.346	5.42428	60.1347	0.603183	48.3324	3.3082	27.9764	1.16415	34.4659	2.58858	36.3845	4.92467	35.3964	1.28253	37.7857	0.152	38.1026	1.84847	22.7496	10.3263	6.30264	1.49944	5.17288	0.261314
Reln	41.3869	1.27749	19.9694	1.69883	201.188	36.4694	235.104	35.6177	36.0989	8.9773	26.6086	3.20586	31.3973	10.0475	102.445	10.3484	81.7297	161.874	33.3792	52.1012	14.1293	49.4044	15.1687	25.3581	2.55208	71.5992	5.48322	42.0485	11.4122	20.404	3.35455	20.6919	3.26893	74.2772	42.7955	232.586	15.839	29.5754	4.23295	30.3294	1.92461	13.4652	4.22445	0.543731	0.081616	0.516664	0.262748
Rere	55.56	6.48942	88.1001	10.1237	88.7923	3.11471	93.2636	5.48515	52.6401	3.2327	80.8865	7.58795	74.0012	7.78598	50.5387	4.32467	73.6376	72.5934	10.318	99.6985	31.1674	113.193	18.05	65.5868	3.8076	110.262	11.3954	61.6503	4.13947	63.9983	7.56334	74.6983	2.65166	58.7971	5.79763	101.012	5.60396	75.6643	8.98841	93.5741	6.68781	60.9406	8.68052	41.9977	1.66082	45.6241	0.18592
Rfx3	11.1672	1.53566	13.3844	0.541561	7.6458	0.719657	7.68897	0.6669	4.84985	1.67764	7.07972	1.10791	2.99404	0.580331	17.3619	3.71014	16.0818	5.10313	0.937775	14.7978	4.51792	17.1586	4.1571	5.42764	0.649884	18.6825	2.3341	17.1173	3.87493	3.85721	0.412739	5.27551	1.11547	10.4782	1.15924	7.45487	0.66985	6.67702	0.234786	9.77595	0.95202	3.22981	1.48117	1.35968	0.367222	1.61786	0.0303342
Rims1	91.9311	4.41697	25.1046	1.98603	76.7937	13.3995	69.2603	2.65209	23.8978	0.637614	36.1137	3.3901	28.4176	1.247	93.2656	11.5291	4.59379	52.2889	9.94472	11.4439	4.12711	10.4396	1.35969	30.8927	2.48493	14.9456	2.3224	35.3116	3.63268	25.8413	1.70558	31.294	2.46102	86.2398	8.93487	78.5455	5.65229	47.2221	0.580818	29.5324	0.077407	23.4344	7.95023	2.08164	0.336444	1.65386	0.276122
Rorb	9.61134	1.69036	11.8101	1.23604	3.65109	0.425705	3.52608	0.117834	5.45448	0.573565	12.1241	1.00902	4.74574	1.06946	7.87775	1.87214	2.7262	4.88849	0.865979	4.91933	1.09871	5.62449	0.733522	8.46149	0.963339	2.78778	0.848956	6.26427	0.878258	5.06632	0.521061	5.04769	0.72996	15.2919	4.51786	3.96701	0.549891	15.1993	0.728808	13.4713	5.27855	5.04758	0.180961	0.0268544	0.00944603	0.0339962	0.0178652
Satb1	68.2667	2.77947	22.6892	3.70444	23.152	7.20502	20.2659	1.07244	11.9771	1.40475	25.684	1.79872	18.8853	0.924531	40.5256	14.7144	51.6552	16.4678	2.16578	36.6468	6.04926	33.0411	8.46588	13.8092	0.311485	46.0534	0.60126	14.038	4.36011	15.9692	1.21307	15.4618	2.80978	45.9051	8.76583	20.2034	1.28244	16.9533	1.4271	18.4892	3.03428	33.4958	8.71076	1.28193	0.0829196	1.904	0.124214
Scn1a	36.4709	1.31108	20.8639	1.41723	69.7277	3.94834	57.3997	1.43089	69.4834	11.6082	47.4672	4.1416	103.248	5.18627	19.9304	3.64302	2.484	59.2136	6.66956	6.2391	0.405374	4.18215	0.921757	68.1347	1.28077	6.17836	1.43533	23.4657	2.45544	109.341	7.54421	82.4543	4.37934	37.3983	7.95794	76.5586	4.3703	43.6676	0.0462943	34.7901	15.7324	68.0938	8.10476	0.00681925	0.00964388	0.105111	0.148649
Scn2a	121.487	7.17928	66.8912	3.88574	97.2487	10.6803	95.1016	12.6746	21.6681	4.05127	87.0546	3.62614	29.1394	2.15184	95.2852	16.1152	5.60886	51.0995	14.3218	17.2367	6.3325	13.1197	0.503748	57.1237	1.25041	19.1548	2.57568	80.1931	7.34181	23.9967	5.54431	56.2611	2.12932	100.721	10.5123	120.931	5.34746	96.2401	4.48632	76.9761	8.1263	30.2924	4.24308	0.257801	0.19201	0.81933	0.243856
Scn8a	104.245	7.91074	25.8486	2.75721	82.0147	4.55105	83.071	1.56395	64.4813	8.13323	44.1601	3.89487	84.4267	4.75335	76.8819	10.5973	16.8808	68.7509	4.92161	18.1552	3.08218	16.0981	2.01402	51.8682	3.37837	20.2638	0.704399	57.4243	4.96916	87.7812	6.0198	61.9882	1.75628	91.8667	5.99478	97.1921	2.52655	49.1941	4.5355	38.2762	8.78086	50.9461	11.5059	5.72914	1.32762	8.46043	0.0723391
Setbp1	10.8196	0.903639	7.042	0.240938	15.8555	1.76626	18.8891	1.99859	3.80855	0.551589	5.53494	0.233972	3.25324	0.367095	9.65983	1.37766	49.0881	10.4396	2.78596	29.42	7.10193	35.7825	6.36151	4.88198	0.180096	35.4524	2.65462	9.31033	0.728113	2.99088	0.396283	3.9023	0.0408549	12.008	1.92024	18.4141	1.71803	6.75195	0.080497	5.40238	0.742879	2.99801	0.153006	0.317117	0.0137257	0.344839	0.0185163
Setd2	52.0493	3.96046	55.5814	3.49313	78.1879	4.91412	72.7549	4.81617	37.0689	1.78632	52.1654	5.61183	41.1093	3.05719	40.1203	4.6106	107.322	54.2159	8.57446	82.3417	12.24	100.981	2.84484	43.0728	3.48239	107.2	10.892	59.2588	2.84061	36.5329	3.63156	42.4074	1.72577	57.3855	9.0849	79.8772	8.37769	52.3871	11.8357	65.0341	8.84077	32.8478	11.4863	66.2661	2.10982	61.1756	1.51483
Setd5	56.488	4.01765	56.6911	1.07734	61.3576	1.95203	65.0105	3.14261	41.2909	4.14042	58.2266	2.14412	49.1376	3.5065	46.574	5.4775	90.0612	49.9362	6.42753	84.2634	12.417	87.4124	19.4898	47.6479	1.92104	83.3062	4.44166	56.5459	3.31483	43.8206	2.71061	49.1596	1.90681	53.6467	4.49426	65.0511	7.59624	54.2807	4.0342	60.1509	0.441998	36.8248	2.28152	88.3175	3.19664	100.101	1.98017
Shank2	87.129	9.58337	26.9098	0.603199	88.3972	13.6164	73.352	13.3615	18.5999	4.27187	28.2999	1.72125	14.2852	1.52517	80.1353	6.31493	10.7444	52.7459	10.3519	18.202	7.93377	23.3088	2.49215	21.7774	3.45892	22.8382	2.08896	46.4477	0.940936	12.8345	1.82191	18.9569	1.84254	76.9803	5.61714	107.265	7.28104	35.187	1.18535	26.8194	2.32256	13.7865	3.79632	0.205924	0.0577616	0.177637	0.0637483
Shank3	86.7097	3.40849	37.8091	2.80553	98.6283	6.81201	87.857	7.3289	23.565	1.21738	73.0485	14.3224	25.4151	1.59464	88.4476	7.46606	14.2742	59.8597	13.4905	15.8125	8.54371	24.0359	1.01303	44.7441	10.803	25.1552	6.63462	131.568	21.3948	22.6178	1.65496	32.6793	2.35822	84.7018	12.8857	123.131	4.0228	110.03	10.347	43.129	3.38169	18.4354	10.9749	1.72305	0.201486	2.27488	0.731556
Sin3a	19.1278	2.64943	30.7119	1.85569	27.4917	6.07683	25.0283	1.44283	16.5706	3.08776	21.9165	2.73793	14.8867	1.07672	16.4736	1.14227	55.233	19.3665	0.864739	93.202	42.0731	62.964	19.7965	16.5151	1.04906	38.4347	1.15846	27.2684	4.52993	14.1909	1.994	18.2356	2.25619	18.4539	4.56212	28.8844	2.24436	19.9326	2.3862	21.8411	5.30523	24.9995	14.7835	70.0906	6.5825	78.2969	3.67791
Ski	59.9104	1.61507	42.6527	2.5196	126.208	19.2348	137.923	12.5006	40.3459	3.69204	31.9324	1.32935	27.4335	0.680009	64.6185	0.654847	54.456	94.6791	21.1225	56.4428	5.06995	49.0863	4.43365	31.1045	1.32957	43.3504	2.02426	86.669	8.4751	26.946	0.684096	27.2028	0.915379	66.2792	6.52508	127.303	9.56499	34.7987	1.771	35.0212	0.150402	22.7794	2.71617	34.0343	0.865166	42.6298	1.04092
Slc6a1	169.457	6.59445	154.111	9.12273	281.785	26.7495	304.926	47.3692	213.016	8.79952	249.445	7.02634	189.737	27.7787	185.433	10.4103	74.0405	239.988	13.4476	75.3698	17.3251	81.4068	9.49832	267.067	10.3548	90.7879	9.50385	228.769	13.2311	189.666	15.1111	224.732	8.22816	179.261	20.4448	307.167	4.44151	213.328	10.2801	217.717	5.81327	209.94	71.2237	8.22265	0.727203	8.86973	1.24198
Slc9a6	94.8959	0.793881	120.454	8.43707	90.7762	8.62606	93.0004	7.01568	60.9887	5.78704	120.035	13.0761	95.2537	11.8136	82.5854	10.5272	28.3055	68.2492	6.41582	61.3444	24.7436	68.5963	8.51318	101.815	11.2867	73.004	1.03005	91.3111	9.48484	88.73	19.4687	119.515	2.35311	84.3044	5.47291	95.9162	9.28412	85.4433	0.466789	130.964	4.36547	74.0365	30.7262	5.85398	1.76816	6.43402	0.629184
Smarcc2	181.878	3.66095	200.81	6.40387	218.915	5.04689	227.322	4.32917	167.877	3.6065	186.51	1.33595	174.411	11.9023	176.436	8.76304	262.674	189.639	13.7244	289.881	80.1208	318.046	38.8021	172.357	13.031	327.049	5.09343	160.582	6.40664	166.081	4.4752	179.804	6.30147	193.287	9.54378	226.42	5.51251	181.624	4.22836	190.717	8.81373	155.799	31.6807	18.3683	1.10985	19.4467	0.104185
Sox5	23.8377	4.82952	15.5006	3.95063	13.6376	2.92715	14.664	5.27578	9.62979	1.86581	13.8387	1.4814	6.15528	0.392979	25.4197	8.41311	33.3284	9.39338	1.75693	18.4912	2.92745	37.459	10.0063	10.4796	2.10861	14.3179	4.78161	11.3002	3.19954	8.57878	1.12954	8.29671	0.454579	24.3781	0.864855	11.1499	2.35805	10.8799	1.46303	16.959	0.0685752	6.94101	0.881435	0.284812	0.074583	0.256897	0.271434
Spast	28.217	1.55302	27.4876	3.73368	25.6525	1.6267	27.3804	3.31582	21.335	0.591543	26.586	1.87608	20.3989	1.33312	25.6541	4.32944	71.9616	23.4295	2.04277	61.5349	19.7724	78.2174	16.0259	24.5429	1.49796	95.3091	9.20452	24.5464	1.1076	21.4259	1.4178	25.8457	1.45304	28.4427	2.81255	25.917	1.53466	26.5593	1.35813	27.2189	1.95615	16.8454	5.32537	18.8236	0.273042	20.5525	0.812756
Srcap	48.049	5.00649	43.4635	2.45333	52.0998	5.11249	58.5043	3.61338	33.7222	7.34589	43.288	4.71715	38.7027	8.36849	40.024	6.40272	78.5109	41.5474	9.02799	85.802	17.6051	79.7013	18.6196	36.0703	2.36636	74.2594	7.52615	55.7491	5.75817	38.5814	1.51978	41.9507	3.26128	49.0228	7.98238	62.6834	3.88886	46.4181	0.703776	44.6989	1.16977	34.9995	4.98171	64.191	1.28785	57.975	0.888812
Srpr	46.6139	1.5288	78.2553	3.06025	57.0438	6.35979	57.843	0.891142	54.032	5.37482	70.7498	6.40103	69.4885	5.15447	41.022	3.66909	42.6768	51.0081	4.34489	47.6598	6.18836	51.3806	5.47122	60.5671	1.11534	49.662	5.67332	59.9237	0.895251	65.9915	6.2134	71.4679	2.97376	45.6565	4.01432	60.4902	2.52292	59.7252	9.88676	68.4241	1.75956	57.6342	8.09372	82.1848	6.76362	89.8999	3.00992
Stxbp1	802.459	12.6386	420.41	30.9292	648.896	35.2695	663.392	8.91505	553.371	16.1373	564.056	17.0762	661.558	33.5813	565.205	54.5115	57.9032	643.827	32.5842	121.999	40.896	144.332	7.95086	521.994	50.8195	160.706	6.0452	368.464	16.5508	606.436	23.7786	627.867	21.5789	747.77	25.215	664.418	8.48877	515.032	32.1557	500.338	6.76659	518.698	127.602	3.89392	0.63576	3.7713	0.259295
Syngap1	249.111	10.801	94.7533	2.16114	58.0148	7.24064	51.4701	5.03583	32.8782	6.88851	73.1821	3.25923	33.6078	4.68689	242.515	12.7512	69.9605	40.9551	8.34576	76.3124	26.6691	103.78	15.4472	45.7234	5.36135	96.5318	15.2633	181.15	17.1555	27.8153	4.17875	38.9826	4.71542	246.406	18.65	56.1881	2.5415	89.5543	2.55797	87.8243	13.8931	31.1853	10.3473	4.4889	0.0189886	3.31806	0.800783
Tanc2	63.8029	3.8522	49.9334	5.29416	11.5067	7.82546	17.0188	1.96732	23.6389	4.93229	51.4106	3.50347	38.3044	6.34745	48.0398	9.01026	15.7095	13.9963	0.473486	42.5378	11.1047	43.2967	7.97161	40.1434	0.83139	41.3927	9.48824	62.452	4.45873	33.8343	4.38223	44.4869	1.60216	63.3048	10.1454	11.4617	2.76853	50.4231	2.77211	47.0341	1.14027	32.2284	4.43121	2.4981	0.391432	2.44032	0.351234
Taok1	28.0385	2.61102	28.3457	2.9007	26.692	1.8637	29.861	4.76612	19.3803	2.83182	27.6083	1.44576	18.2833	2.85611	26.391	7.71546	23.4102	22.2767	0.777572	23.4305	5.54159	24.7615	5.5808	25.0996	1.6643	25.7403	1.03253	28.5337	3.6638	19.4265	2.75542	21.1355	2.46057	25.9887	4.661	30.9428	2.0257	27.2458	0.306305	25.8348	2.00289	15.4764	3.29518	15.8671	0.280771	21.8402	1.99543
Tbck	16.3064	0.612724	12.3272	0.931231	10.7977	0.509491	10.8589	0.111612	9.38089	0.835131	13.5345	1.4439	12.2343	0.663034	14.9579	4.26842	15.8855	9.4595	1.08864	17.7968	3.69535	18.5119	2.97527	11.893	0.895626	18.8994	0.363488	13.9639	1.97656	11.5107	1.27448	13.6308	1.35189	16.2394	1.56005	11.7844	0.598699	13.3779	0.859792	11.6515	0.491475	10.4154	1.90168	6.4943	0.417486	7.58277	0.65935
Tbl1xr1	28.2638	5.80986	16.1847	1.9692	20.7524	4.34319	20.6182	1.9677	14.5578	1.32844	17.2863	1.64018	18.2297	3.86755	28.5961	2.48489	23.8896	16.4579	1.07025	25.6808	7.12134	18.08	4.90915	16.0469	0.372974	21.7798	3.9714	23.0156	3.81405	18.1039	2.26603	17.8942	4.4915	27.7452	2.81996	21.4348	1.96713	20.3728	5.50862	13.6915	1.20513	14.5223	2.76206	35.9588	2.31853	34.2396	0.238797
Tbr1	97.8174	6.6908	0.331929	0.177763	0.355322	0.15057	0.802045	0.532886	0.902927	0.0950894	0.688867	0.269077	0.116589	0.145207	72.0917	6.6503	53.9287	0.625622	0.383648	5.14017	4.11561	21.3272	12.3706	7.87331	1.92436	2.85495	0.318551	22.7738	16.0016	0.201815	0.157557	0.334329	0.220726	95.9675	9.6256	0.373588	0.124132	14.9265	1.77206	2.3616	2.53913	0.249718	0.0685594	0.140456	0.170665	0.0203262	0.0287455
Tcf20	41.8896	2.34273	42.009	2.55532	23.0892	4.21722	23.336	2.58163	17.8204	3.70112	41.146	1.57167	28.219	3.76554	40.261	6.37842	36.8958	16.355	3.24723	34.0497	8.00604	45.1674	5.80102	34.7554	0.822035	43.2859	3.79457	58.953	1.39821	29.993	2.31418	36.7979	2.84209	41.1843	5.11852	25.4042	1.56186	36.8501	0.220278	39.6452	0.57982	26.9902	9.02695	48.9732	0.828446	49.6516	2.00685
Tcf4	208.659	8.65853	72.5486	6.5385	168.353	11.3681	205.444	18.0118	94.3395	9.6761	79.4789	2.21699	76.6548	13.7184	206.225	21.0816	202.204	153.368	13.962	207.137	15.0244	117.291	36.411	66.6066	5.98198	103.364	5.5571	103.477	14.0054	75.9215	1.04928	71.0954	0.533761	212.037	30.4058	199.098	7.33605	70.7686	4.17688	71.3507	20.2272	67.167	4.52156	15.0974	3.11099	16.8387	1.14051
Tek	6.15658	1.15599	5.35646	0.45199	7.75717	1.67935	7.4134	1.22619	9.67057	0.897347	6.64457	0.875534	9.61352	2.08374	4.91836	0.769012	4.80486	8.10574	0.917786	6.65132	2.01235	7.4064	0.133331	7.46563	0.382244	6.41806	2.78516	6.02468	0.628516	10.1453	0.967345	8.02586	0.223759	5.04675	0.391779	7.72826	1.18533	6.70918	0.223893	5.49132	0.00570777	6.80628	2.95675	7.19929	0.173944	5.64765	0.521162
Tlk2	46.209	2.32915	58.9284	4.33315	48.6992	4.24554	52.4795	4.34781	52.0337	4.19008	56.1845	1.37884	58.6962	1.51889	44.1948	4.28569	65.3514	47.5794	3.71472	57.6541	8.92432	70.2696	15.4492	56.0144	2.33889	64.5522	0.35419	45.3049	3.46008	56.3952	4.10281	59.0922	7.41717	46.5168	3.53513	53.3092	4.89197	54.2372	5.85122	52.5593	5.12391	49.7863	9.82826	56.684	2.83988	58.4842	6.29247
Tm9sf4	69.0028	8.35544	84.1206	3.41466	71.2121	6.46511	71.0276	1.55086	49.7364	8.49433	78.7966	6.63858	54.9043	3.65907	64.4937	1.96476	42.9596	52.9064	5.11766	80.9997	6.81177	68.5648	16.5377	63.3645	9.39653	66.9068	4.60871	69.0947	4.33031	57.0233	4.19928	70.5406	5.34481	62.8942	6.39401	71.0782	3.06731	74.7319	4.55364	80.5907	4.7371	63.3697	10.5094	59.1926	2.04987	55.0821	3.79089
Traf7	51.789	1.75734	60.0683	8.89975	71.4459	5.18314	75.9958	12.003	48.2453	7.26856	49.3179	3.79679	42.0634	2.41005	53.2205	8.87196	138.057	57.9694	10.5133	132.421	44.9015	162.401	39.7221	41.0327	2.47184	147.18	2.87693	66.448	6.01117	36.8669	5.52067	40.0995	11.1658	52.0768	8.02403	79.8605	6.2423	60.3786	6.27513	55.9428	2.67652	32.8141	14.2897	165.821	0.189151	169.49	1.75695
Trim23	29.9773	0.671106	30.1259	4.26772	28.6992	3.92557	29.3583	4.07052	21.5486	2.15719	31.0976	2.61034	21.4033	0.918029	29.5271	6.33414	13.7838	25.1361	1.82834	14.6991	4.94075	15.49	2.11478	30.241	3.22678	17.7994	2.90517	27.4277	1.81639	22.8245	2.78124	23.6753	0.911478	30.6556	5.24198	29.8361	2.07541	29.2618	0.945678	29.699	3.32998	17.2487	4.73821	21.1051	0.872541	25.267	3.85187
Trio	40.8132	1.79073	29.5638	0.657192	56.1297	5.07261	54.4492	3.62366	22.5331	2.32185	31.9742	1.60473	25.5079	2.00825	38.9845	4.84845	36.414	37.8332	5.03722	41.3633	13.1388	44.2423	7.18492	25.7213	1.18437	53.0903	3.47472	37.1149	1.8653	23.4409	1.008	27.354	0.620424	42.596	2.90945	66.8858	1.54326	34.1859	1.13979	31.5753	2.13468	15.3349	5.73467	3.97573	0.151328	3.62771	0.354225
Trip12	102.92	4.85685	117.146	9.8437	89.9737	11.0341	96.9333	3.14363	79.5755	12.9513	113.525	7.10919	89.8025	15.4894	90.2674	18.1299	153.099	77.7787	7.15242	167.579	22.6237	171.38	46.6508	97.5698	11.1098	173.77	7.30731	109.664	5.93685	92.1918	5.81046	103.74	5.10982	103.958	15.3162	100.421	5.25568	100.798	8.14687	121.673	2.68729	77.5646	9.07384	542.374	18.3101	514.767	17.9259
Tsc1	25.228	0.532378	29.592	0.490304	24.3959	2.54792	25.9094	4.035	19.3214	2.74094	27.3857	1.85029	24.2312	1.99392	20.1972	3.6648	27.5626	20.2242	2.69411	24.8883	5.51422	26.493	3.38074	23.5497	1.15478	31.7609	4.97288	27.9595	5.2854	22.7263	0.71251	26.1911	0.778636	24.626	1.7217	25.6556	1.02253	23.4037	2.58219	29.6528	1.18648	16.1901	6.56106	12.2105	0.444523	12.8783	0.221508
Tsc2	44.6459	2.07897	37.4072	2.17907	45.3473	0.507732	46.9085	0.779876	36.1343	1.40161	36.095	1.69277	36.9661	1.26899	38.2175	3.22067	49.2591	40.4907	3.66198	38.037	9.14214	45.8021	4.60068	34.6079	1.46654	50.6171	3.09034	44.6378	1.58972	36.3095	1.56495	37.3075	1.09918	44.4715	4.99605	47.6056	2.04956	36.8903	2.19309	38.9811	0.365079	29.754	10.6162	28.4776	0.361261	30.2696	0.681934
Tshz3	21.1795	2.09119	3.82353	0.392281	10.1382	0.736186	8.50065	1.29206	4.00853	1.04296	4.48455	0.865722	9.92984	0.381514	11.7193	0.903393	7.9832	7.7556	0.261525	28.9348	5.59658	10.8149	2.1498	3.98145	0.741614	12.4856	1.10775	4.42681	0.334097	8.0661	0.827276	3.86227	0.272779	20.055	3.05767	11.0991	1.15802	4.76213	1.19317	3.93137	0.662403	3.08542	1.0572	0.697827	0.176455	0.701919	0.0808456
Ube3a	60.6818	2.45633	83.3324	5.33904	72.219	6.52132	83.6265	17.568	55.1301	14.6013	92.962	18.1681	61.5829	0.331195	55.2911	9.61312	48.0787	63.5392	7.55133	89.3209	9.03942	84.3184	24.9235	77.0473	9.11824	73.4218	0.27428	54.8593	9.84015	64.7631	14.024	72.5571	4.58725	57.7183	11.6802	84.7115	8.28313	95.6066	6.3627	107.864	17.1991	58.2996	8.74462	23.4926	0.949468	34.1626	1.18201
Ubr1	20.7892	3.78681	32.1031	3.37267	31.6681	2.7816	33.2136	1.21891	19.3843	1.08759	32.3198	2.3954	26.5513	1.42645	17.1217	4.68549	21.0045	22.9593	2.80051	17.8714	6.1982	21.0338	4.81683	25.3121	2.83513	24.4139	3.23354	23.6584	2.22589	24.1412	1.02409	26.5109	1.51117	24.2509	4.057	35.1799	2.15058	27.5694	6.67727	27.942	6.37737	17.9718	5.9996	18.9756	1.68606	18.8678	0.428019
Upf3b	18.4423	1.86169	41.3533	3.77711	41.1891	5.76257	46.7316	7.22224	26.4016	2.25319	31.0041	1.51657	25.5524	3.44074	20.6134	1.83482	47.9174	35.1424	3.79345	74.6219	19.0394	79.3551	25.2908	25.6093	2.79794	51.0564	0.479913	32.4459	5.84913	24.7396	2.17706	24.922	1.61452	21.6803	3.27909	41.0367	1.55181	29.9951	3.64868	36.0874	1.39548	34.6088	14.0993	49.1889	2.58216	45.2797	4.80163
Vezf1	6.59439	0.337945	13.5039	0.694517	14.7961	0.455746	15.3374	1.71751	10.7149	1.20123	11.6832	0.376057	10.1421	0.460207	5.73999	0.57163	34.6315	12.8938	0.809694	27.8797	2.81691	31.583	4.62646	11.1227	0.568864	27.0703	3.67046	8.22706	0.723624	10.1078	0.715009	9.76235	0.0178916	8.22431	0.704746	14.6291	0.859	10.9978	0.53627	11.4901	0.257938	9.56383	0.544633	4.40814	0.202232	4.92171	0.136692
Vps13b	11.6714	1.44478	13.0673	1.19003	13.2328	0.468577	13.6066	0.884196	8.71846	1.01834	13.0901	0.703778	9.93017	1.11844	9.50003	1.9686	5.15261	10.0124	1.24155	6.42752	1.33026	5.39423	0.612868	10.8688	0.40429	6.81712	0.00919239	13.991	2.22111	9.89828	0.480619	11.5084	0.44638	10.5411	1.10304	15.4577	0.470673	13.5807	0.88954	12.7698	0.0852064	7.45269	1.65289	8.63344	0.117005	9.86487	0.284575
Wac	110.968	3.92736	111.883	5.65047	114.771	9.32286	106.124	8.52615	72.7703	4.41166	107.867	2.14256	77.754	9.08261	93.1615	5.08119	142.824	84.4634	4.33433	319.471	156.262	222.812	66.9484	86.483	10.5477	118.721	0.116248	96.9121	3.43539	73.5095	5.01112	97.2691	4.80979	98.4597	8.19682	107.247	5.55198	105.456	2.90734	115.017	5.59428	140.061	80.1605	68.7921	4.73557	62.1855	4.79954
Wdfy3	62.1778	4.94362	61.9536	5.77116	79.1366	3.98299	86.8272	6.21884	51.4061	4.06368	67.6387	2.52293	62.9072	4.06232	54.6467	12.0263	45.7677	65.643	8.88384	40.4873	13.3924	44.8133	11.9619	59.8532	2.5606	61.9957	2.8481	60.3611	3.19822	59.7617	0.871022	66.1826	0.932381	63.3993	8.93797	88.0712	0.849119	66.2987	4.44878	63.7161	4.46722	38.4331	14.9766	19.5305	1.08468	19.4635	0.873602
Zbtb20	9.20457	0.886001	48.9633	5.37434	33.0371	9.52417	48.7711	8.79751	27.4776	6.78472	25.8872	2.57505	20.8087	3.86352	12.6111	0.657366	38.3482	29.3585	4.6375	25.1978	7.56256	32.9564	10.0145	20.5934	3.91695	26.3983	6.94887	73.9234	15.5852	24.318	2.36808	23.1697	1.29361	18.0942	5.64218	34.2787	2.8386	24.9747	0.687774	35.5696	8.74099	19.9316	0.96548	2.44335	0.775623	3.46661	0.914213
Zfp292	8.17415	0.683883	11.995	0.42373	13.1019	0.430562	15.5573	1.7734	7.63875	0.885572	11.3433	0.634512	7.38957	0.787561	8.11991	1.81701	28.7614	9.70311	0.722599	35.4281	3.29646	35.1785	7.30962	9.808	0.370481	33.3619	1.48332	12.3632	1.12737	7.69928	0.523784	9.3598	0.637927	8.93132	1.65789	15.1128	0.585422	10.784	0.475466	11.3428	0.643375	7.36688	0.437878	17.4316	0.420488	19.0487	2.10607
Zfp462	14.3881	0.803487	23.4623	3.55107	14.0004	3.2395	14.6816	1.21947	11.1763	2.3472	21.0667	0.73511	13.9643	2.936	15.1601	2.80981	89.2315	11.0778	1.25609	78.7445	24.8695	84.4268	17.0679	15.3739	1.32477	94.5636	7.88373	27.0829	2.21275	13.6303	2.1189	17.5577	0.390123	17.8011	4.07257	15.1139	2.17337	21.9091	0.951108	19.1062	0.68018	16.095	3.6617	63.4326	3.61201	57.654	0.621533
Zmynd8	75.7268	4.79191	74.4806	7.99329	91.0743	4.41684	91.1536	8.1624	53.2	4.56004	67.8186	4.37375	61.552	3.68562	58.8178	4.09192	65.5702	66.7848	12.6137	113.746	34.9038	95.0841	28.7119	58.2796	6.25074	92.9557	8.85641	75.6863	9.03782	56.513	2.25527	69.532	2.1247	78.728	10.4404	102.956	5.11801	68.0178	2.0562	75.207	3.85032	63.1107	5.08545	98.1103	0.267583	87.884	2.31775
Nf1	39.0222	2.3053	50.3086	1.44465	36.6279	2.90094	36.8715	1.65774	33.7527	5.00152	51.1809	1.69505	43.3684	4.87688	35.1162	7.21514	32.3832	31.5754	2.32428	34.5383	5.42222	35.6291	5.95131	44.6218	0.287469	38.454	1.46157	37.917	3.06734	41.5328	5.34738	47.8778	0.593218	37.6933	3.67798	39.6006	2.06564	47.7371	0.712757	50.2231	0.488505	31.8294	6.30182	12.1665	0.668534	15.1928	0.700856
Pten	68.2934	5.28492	49.0584	3.80679	41.2482	3.13299	45.5362	7.29172	28.5968	1.54421	43.972	2.16789	31.3807	2.6712	53.8411	9.93128	29.3423	35.1693	1.29868	35.7037	6.3425	34.7401	4.45064	39.7027	0.665564	40.2074	0.635738	58.03	5.39008	30.8574	2.49785	33.3906	1.44707	62.9784	9.80058	46.0125	2.8758	42.2018	0.579679	42.684	1.84768	25.117	3.51765	34.132	1.08304	37.7233	3.79945
Nrxn3	105.646	4.6489	68.5521	1.7315	145.546	8.95122	160.965	5.01637	66.5766	5.1763	83.1522	4.2894	90.0556	4.56882	74.7833	11.0627	39.6545	100.752	20.7855	58.8227	11.0899	45.3319	7.5462	89.9178	5.63879	44.9376	4.26489	123.678	9.07883	92.8798	6.52412	75.8159	2.26141	117.055	25.0328	162.811	9.9901	85.6126	4.98553	79.6705	11.6259	102.443	11.3101	0.0272277	0.00512869	0.0376138	0.0334532
Phip	15.5604	1.41381	20.3719	1.00913	27.0534	1.41823	37.6138	7.94124	13.0009	3.19641	19.8972	2.04982	13.0734	1.90762	14.2069	3.70865	47.6348	19.2724	3.71967	43.7762	2.43369	50.1762	13.4264	13.4337	0.609369	45.5999	4.05316	22.7932	1.51925	12.5301	1.10135	16.4224	1.07431	17.5033	3.52563	34.4534	2.73388	18.3556	0.446269	19.0874	2.56811	9.73535	1.77723	26.0071	2.69691	28.9233	0.00778525
Hectd4	85.0428	10.8104	56.3521	4.85755	64.127	5.40787	65.5969	0.840079	36.5693	6.32536	78.0488	9.86236	49.5501	9.18843	64.2847	15.0573	34.2541	47.1026	10.2759	40.4665	14.5073	45.7117	6.30087	54.2429	5.03661	60.4698	10.845	69.4411	4.0779	48.7808	1.72783	67.4727	1.85163	76.7074	8.44357	77.6566	4.74311	74.8748	4.89476	66.5352	0.36032	38.2295	14.8541	9.37896	1.25582	9.74863	0.0902707
Tcf7l2	2.76238	0.851961	20.4982	2.11768	13.1786	6.30872	6.34629	2.50277	6.63108	0.168981	129.101	32.8245	3.70486	1.11231	3.37629	0.242604	35.0742	5.39934	0.99191	45.3957	29.9724	166.229	134.159	30.1421	14.2049	223.483	65.3071	5.80464	0.760583	6.79046	1.34065	6.3169	2.09835	4.52758	0.700601	24.3838	23.1367	227.65	8.85036	16.4845	0.52147	26.228	4.99403	14.985	0.801484	13.2498	2.05843

## Sheet: Breast cancer
Gene	ACA		ARH		CENT2		UVU		CBN		DMH		DVC		ENT		F	FL		H		THy/Phy		LHA		M		ACB		NTS		PB		FRP		CUL4,5		PVH		VMH		VTA		mESC B6-1		mESC B6-2
	Mean	sd	Mean	sd	Mean	sd	Mean	sd	Mean	sd	Mean	sd	Mean	sd	Mean	sd		Mean	sd	Mean	sd	Mean	sd	Mean	sd	Mean	sd	Mean	sd	Mean	sd	Mean	sd	Mean	sd	Mean	sd	Mean	sd	Mean	sd	Mean	sd	Mean	sd	Mean	sd
Abraxas1	3.106	0.334942	6.78784	1.16371	6.36803	0.948712	5.78791	0.314909	5.1732	0.536293	5.26842	0.849985	4.02094	0.326392	4.71522	1.73682	9.03785	5.30901	1.93939	8.68031	1.78527	8.6903	1.86724	4.2954	0.987167	6.23362	0.522345	6.04678	0.568818	4.66963	1.36415	5.46622	1.43818	5.06186	0.514002	6.55957	0.428265	4.55971	0.211659	5.73302	0.894097	4.13002	0.966436	21.0512	1.88557	26.733	0.565068
Ahrr	2.07626	0.448799	1.26892	1.07427	1.22513	0.622797	1.76192	1.29906	0.859317	1.11684	0.78933	0.258167	0.965564	0.563827	1.17973	0.580749	3.37112	2.42659	2.01648	1.18264	0.636952	2.63175	1.73489	1.40281	1.14459	2.65727	1.14166	1.07874	0.361076	0.565046	0.21969	0.281248	0.0993151	0.847669	0.728048	2.9672	2.24911	1.37192	1.50957	1.32647	1.39206	0.556767	0.63018	1.16239	0.232091	0.857018	0.176471
Akap9	45.7464	2.04457	79.3327	3.56568	71.5751	6.93968	70.035	3.79697	42.6506	10.1704	68.6732	6.19648	48.8575	2.7749	49.9724	5.24286	126.192	49.4619	4.79444	146.011	16.672	170.751	30.3078	48.1721	5.73607	172.589	5.10694	112.985	4.43269	45.1082	2.89941	51.0898	2.12584	51.1322	7.30244	71.1334	6.83108	60.6688	4.04874	71.2057	2.3054	38.3853	5.25859	40.0904	2.06055	37.0115	0.194331
Amfr	112.831	0.7714	135.443	13.6269	144.748	13.1183	140.985	4.37787	114.25	9.51554	127.471	3.54581	111.732	1.72546	98.8914	22.9067	94.9582	129.725	14.0697	45.5918	31.1194	70.5026	24.9482	111.073	0.72112	94.3409	2.92956	143.109	3.36582	108.17	7.31573	123.548	9.36887	102.407	5.16423	160.3	1.31264	113.777	18.1224	125.616	5.20445	69.1223	48.78	8.97115	0.218838	11.1116	0.0433577
Ap4b1	9.71592	0.526463	14.2508	1.18087	11.7769	1.96694	11.692	0.778278	10.6311	1.47151	13.5999	0.868986	10.2269	1.16797	8.54877	1.24593	13.0864	10.4805	1.44902	8.39697	4.51578	10.9939	2.46006	12.1755	1.47491	16.3313	2.4093	12.3644	1.37551	10.546	1.58983	12.5657	1.11631	10.3694	1.08093	11.7402	1.72275	13.0635	1.21965	13.9817	0.0474236	6.78221	3.39348	12.3707	0.52772	12.0421	0.484216
Arrdc3	14.8277	2.19926	17.3979	1.65979	27.7361	4.04685	34.1153	5.33539	51.1171	9.78858	27.9939	2.97205	37.7241	5.25384	14.9751	3.59992	27.1081	36.9645	1.58719	27.1786	8.01242	31.497	4.99657	42.993	4.2703	39.7405	6.60735	38.8272	2.12371	45.8155	7.21014	40.0371	2.52898	21.9137	4.64054	29.4762	2.40202	26.4506	3.63856	21.1768	4.3909	37.0844	16.4983	37.5352	1.14137	43.6874	2.46623
Ascc2	10.2247	0.584189	16.1305	0.957168	9.26704	1.00595	9.5068	0.663742	12.1784	0.856202	12.9551	0.41266	10.8202	0.0913745	9.06566	0.283874	25.7624	9.64812	0.648215	19.6129	4.79716	22.0212	3.01735	10.0844	1.15149	23.7129	2.01967	13.4182	1.12939	11.2173	1.42074	11.9827	0.664427	10.8124	1.80041	10.1823	0.797115	12.0401	0.272816	13.6139	1.3919	8.78277	3.74091	24.6007	0.416528	24.7088	0.470509
Atf7ip	38.2274	3.20264	34.1571	6.88187	54.1718	6.39331	60.5243	6.42684	26.6923	7.5624	34.4325	3.87293	19.8035	4.5092	28.1107	7.12102	63.4678	36.2118	6.84191	92.9811	13.8872	70.469	16.3859	24.7414	2.30638	75.7834	11.139	46.7214	13.0686	23.6528	2.95167	26.0739	1.96856	37.5145	5.6954	60.2779	3.25155	31.2734	0.667242	33.7039	1.02896	24.996	3.52447	77.4057	0.357378	67.8142	7.01641
Atg10	14.0625	0.250568	14.2041	0.956416	11.8533	1.47432	11.484	0.320153	12.8445	0.729339	16.2817	1.08783	17.9343	1.48982	12.7011	3.79711	6.51351	11.8974	1.84659	5.45387	1.56101	7.13822	1.29316	11.1495	0.648066	8.73932	1.65388	14.6259	0.853278	16.2122	2.30178	17.0501	1.06188	14.702	0.832464	12.4003	2.23762	16.0424	1.11292	15.0014	1.77881	10.0818	3.73532	4.38884	0.773736	4.56498	1.19439
Atm	9.255	0.555488	8.05364	2.01691	10.2037	0.388589	10.0809	1.35363	5.23375	1.73302	7.64807	1.69395	6.37627	2.03486	7.65997	0.600257	25.4463	9.01831	2.0437	8.50392	3.92038	8.32969	3.91444	7.57042	2.22668	15.4068	0.969164	6.18149	0.883871	6.52233	1.54205	5.77539	0.174072	7.52361	2.23181	9.01681	2.45746	7.2202	2.45256	5.9344	1.13351	4.4619	1.9274	28.1736	0.335266	33.6033	1.81775
Atp6ap1l	4.00321	0.469114	0.650345	0.571088	15.5966	3.71959	7.92296	0.575073	2.04598	0.717191	2.97167	0.760328	1.30318	1.22573	11.8967	3.03467	2.40801	6.93716	2.35482	1.27096	0.636334	0.40635	0.396685	1.55952	1.03971	0.572721	0.329868	5.46938	2.01985	0.951198	0.429371	1.51714	0.914569	20.1859	10.2074	20.6322	1.42608	5.31559	3.98303	1.14034	0.908516	0.249882	0.0328366	0.288193	0.145917	0.064764	0.0915901
Bard1	0.305258	0.0226701	1.04457	0.315951	0.22234	0.0952095	0.157334	0.0913208	0.488515	0.0914586	0.85939	0.14734	0.79123	0.0805124	0.266163	0.0850024	8.03323	0.382275	0.128541	2.92205	0.312714	2.30396	0.403613	0.850379	0.185209	2.28098	0.161447	0.445018	0.134268	0.747378	0.106197	1.02898	0.147784	0.217949	0.0572742	0.237567	0.0308598	0.753372	0.0829238	0.933608	0.152469	1.03334	0.152071	23.2849	0.930128	28.8078	1.1738
Bcl2l15	0.296205	0.222282	0.67918	0.257147	86.9583	9.3554	70.8834	2.71313	9.38344	3.66166	1.10024	0.162616	1.76725	0.553062	0.323568	0.356733	0.48365	41.8093	10.123	1.3956	1.13533	1.4887	0.308147	0.772139	0.371097	0.672212	0.317383	0.286879	0.259738	0.890614	0.214825	0.935781	0.175546	0.784643	0.341096	103.341	6.23599	1.72457	1.07681	1.63786	0.310579	1.04057	0.21303	3.16306	0.612709	1.58746	0.336545
Brca1	0.362621	0.222882	0.987169	0.48411	0.625818	0.064724	0.970143	0.384009	0.636022	0.11511	0.833627	0.106997	0.870466	0.151464	0.540738	0.154756	18.351	0.593909	0.0870072	6.91904	0.848472	5.11383	2.01599	0.962365	0.227327	3.47779	0.0150098	1.62003	0.22496	1.01777	0.359109	0.775266	0.150427	0.735585	0.341018	1.08108	0.145568	0.880116	0.0376749	0.538339	0.300389	0.609677	0.112007	39.3793	0.37179	47.5263	1.36086
Brca2	31.4512	6.23146	47.2575	10.5661	52.8267	3.99016	62.8004	6.36722	27.3057	5.11135	45.0808	7.18247	31.5195	9.48186	25.8898	4.55464	65.6263	39.3897	12.7454	31.7322	12.8335	37.1922	4.43657	31.7925	7.76358	43.3547	0.0207819	45.0843	14.0013	29.8473	4.35861	34.0019	5.34223	31.9641	10.3024	65.5488	3.13397	44.832	3.25601	59.8151	1.47084	19.0844	6.66396	128.602	10.3086	136.212	16.6852
Brip1	0.189409	0.0112741	0.253494	0.102716	0.28091	0.151625	0.272794	0.0524285	0.258549	0.0439591	0.216038	0.122843	0.271565	0.0347936	0.240322	0.0363408	5.48571	0.27795	0.0905365	2.50277	1.34938	1.72497	0.291595	0.290183	0.0380588	1.51101	0.3896	0.418612	0.0611226	0.371296	0.208287	0.273174	0.111806	0.223405	0.065595	0.293783	0.0895816	0.249875	0.0593644	0.401792	0.105761	0.184832	0.0766099	10.7111	0.18773	12.8626	0.412512
Casp8	2.01326	0.0846256	2.04556	0.340594	1.83375	0.595954	1.485	0.454921	3.37744	1.3358	1.8336	0.192156	2.45508	0.185253	2.14252	0.537013	6.14181	2.41737	0.178927	6.96683	1.97727	4.99111	0.493188	2.16716	0.43996	4.39089	1.689	2.32282	0.477158	2.16449	1.17272	2.22472	0.565418	1.93944	0.324505	1.48859	0.561169	2.52415	0.0646677	1.351	0.432346	1.43841	0.213417	1.29282	0.0688234	1.31065	0.0452463
Cbx6	311.286	27.2611	170.353	28.6975	227.821	17.8796	225.778	23.3864	143.951	16.1582	196.394	2.67893	162.768	15.378	308.85	16.6158	72.9607	168.163	13.4533	81.187	27.8542	101.359	32.6485	147.832	25.3293	104.018	21.755	257.614	11.3812	174.04	12.3615	197.389	16.6743	315.464	11.1343	247.762	19.1933	226.755	21.447	186.205	4.71478	164.448	77.4193	25.4487	2.20383	25.0418	0.99183
Ccdc127	49.374	4.88897	46.3858	4.09232	50.0922	3.67551	49.6537	5.73888	43.0073	2.26255	49.501	3.35456	46.9357	3.5504	40.5793	8.08957	37.7688	39.6194	5.07059	40.8805	5.3596	35.3394	6.38843	47.6856	9.76409	32.7414	1.1563	46.986	1.37806	49.0514	8.86924	53.3683	4.60335	43.6826	4.62468	60.075	7.08	46.0637	3.75191	49.3191	5.42352	39.5237	10.7326	40.4193	0.132816	36.3654	7.18167
Ccdc170	0.0634536	0.00951031	4.32896	0.615658	5.63312	3.46725	0.414056	0.16456	2.4993	1.44943	2.25764	0.997363	0.930365	0.527554	0.182488	0.135369	0.145976	0.934052	0.392386	1.10175	0.622896	0.109616	0.118818	0.0640254	0.0555998	0.933045	0.318346	0.394778	0.370112	0.621131	0.641515	0.416605	0.427214	0.196	0.25591	0.109938	0.0488036	1.12647	0.144383	3.74572	1.99643	0.167315	0.0804543	1.049	0.36831	1.25083	0.596163
Ccdc91	28.2771	1.2849	42.6682	2.32634	40.2251	1.0022	39.5941	3.6681	55.4098	1.95026	43.623	1.88388	59.6918	3.01821	30.244	4.04777	22.0999	42.7135	4.77844	27.4546	3.88754	31.2245	1.68175	42.8778	3.36682	31.841	0.706279	26.8368	2.67796	61.1342	4.25899	49.7015	2.03919	30.6703	0.805317	38.5268	3.22941	38.7946	4.11349	42.1141	1.9563	47.9002	11.3843	13.1293	0.289313	14.6803	0.933918
Ccne1	18.127	3.02849	8.82354	1.42952	13.6881	2.84205	13.108	2.83454	12.7136	1.64968	12.8231	2.67752	22.11	3.44611	20.3885	4.52227	20.1101	14.518	2.61288	13.4864	4.01562	13.6779	1.52805	14.1181	1.46743	9.10033	0.248221	10.1024	2.25931	18.6529	1.94418	16.6627	1.07265	18.7318	2.002	12.0155	0.702402	14.2012	1.54207	11.9728	1.4922	15.1754	1.1893	97.8364	1.09469	98.3815	5.04533
Cdca7l	0.667161	0.0996247	0.950362	0.398736	0.994978	0.353713	0.605816	0.0848869	0.861731	0.304261	0.727608	0.296956	0.974446	0.161881	1.06443	0.144787	18.4569	0.92018	0.411523	8.68694	5.88074	5.20343	1.10301	0.972231	0.373497	4.07721	2.12101	1.34669	0.0914955	1.03299	0.437318	1.11607	0.17141	2.85883	2.05189	1.04136	0.307329	1.38591	0.228571	1.41146	0.354554	1.13015	0.318354	13.6058	3.16633	13.6171	0.302034
Cdh1	0.543518	0.47297	3.94982	1.31554	2.84318	0.374348	4.5424	0.767766	0.701591	0.468906	0.0656434	0.0887019	0.152649	0.119762	0.452759	0.0294492	0.139222	4.18237	1.61015	4.26439	1.11295	6.92202	0.463119	0.830778	0.743511	3.6697	3.33304	0.0102064	0.017678	0.178264	0.151301	0.132824	0.0812084	0.0372803	0.0123287	4.46366	1.31969	0.201568	0.235305	0.0451539	0.0126069	0.20876	0.27886	131.677	0.28157	145.034	5.15976
Cend1	373.322	22.4404	237.278	9.53106	413.264	29.7751	382.943	24.2993	514.767	10.8447	378.543	16.3332	599.329	12.2407	341.31	18.3694	25.9966	469.603	58.7828	59.4714	19.8175	56.4484	11.0832	437.687	11.4657	59.4058	4.9894	250.247	11.1035	582.538	38.0419	553.118	9.93251	360.495	31.4438	405.27	7.93091	365.285	3.74767	308.469	49.841	579.422	108.818	0.313048	0.0744682	0.201661	0.0804334
Cenpo	2.97744	0.90865	4.18149	0.293199	6.67854	1.63515	8.14221	1.20298	4.3319	0.636757	5.89723	1.6834	4.22391	0.0834785	2.24603	0.395915	18.6961	5.16687	0.735973	9.66583	1.10901	10.1847	2.24946	3.80804	0.187709	9.61294	2.78902	3.61925	0.610004	3.55572	0.686924	4.71816	0.929427	2.49869	0.226058	8.15588	0.926173	4.00886	1.09993	4.67173	0.337725	3.85894	1.58823	15.9865	1.524	19.1999	0.103407
Cfl1	1347.6	55.989	846.82	23.3503	912.908	40.5182	830.103	37.7612	819.364	78.368	853.353	41.4283	918.591	51.8092	1281.13	98.274	1457.85	889.189	23.6889	1388.74	429.673	1553.14	154.72	856.281	10.6822	1583.73	39.6397	996.438	126.427	853.153	30.0255	904.999	13.9731	1271.91	31.7346	940.371	24.5235	1006.87	38.4325	823.913	5.82967	804.429	311.819	891.339	3.98865	861.974	12.047
Chek2	0.586022	0.299963	2.18542	0.291434	4.69814	2.11309	1.72555	1.00006	3.51674	1.26414	3.64257	2.01663	3.04791	0.653341	0.579211	0.0824907	15.7791	2.35188	0.460345	3.73261	1.95602	4.36055	0.549594	1.74715	1.10755	4.59684	1.20558	0.990959	0.513678	3.48119	0.369166	2.68086	1.20883	0.708532	0.177186	3.22325	1.63306	1.6728	0.783889	3.57937	0.456177	1.70011	0.485709	44.4777	1.03986	48.7445	0.748388
Coq5	35.2103	2.08764	37.6148	4.06029	45.3162	3.00905	45.1796	3.64678	34.4835	0.791204	39.6867	2.40776	40.7581	2.39323	35.2581	4.71918	28.7266	38.9806	2.91352	18.9702	7.03995	20.8512	2.31017	38.4634	1.28012	25.671	3.24355	39.5271	2.68379	37.0682	2.39229	38.6921	0.865904	38.0325	2.72811	45.7908	3.12117	36.2695	4.91837	42.781	3.18264	30.194	13.6402	21.791	2.4698	19.3501	1.14628
Cox11	15.1888	4.782	15.8751	6.2303	22.9341	5.56723	19.5818	3.02279	23.0112	2.39764	22.0284	4.56418	24.3217	5.86814	15.6251	2.0249	17.1419	23.9743	1.99382	6.51994	3.79655	10.6516	7.62342	25.3063	3.67753	14.9229	5.14725	13.9346	1.42662	23.1025	3.01476	19.3272	1.93497	17.3964	4.46924	17.857	3.33189	20.065	2.53298	17.6098	3.5214	13.3141	9.79059	14.4195	0.925327	20.8201	0.651974
Cul5	22.0167	1.82591	28.3195	1.68023	27.1471	2.97847	27.7619	2.73212	19.0304	2.1006	24.3617	3.94808	21.4067	1.33505	23.6629	3.9359	27.3835	23.6944	0.785228	36.6217	6.1527	32.771	9.15727	21.7677	1.08925	31.492	1.00592	26.3228	3.39639	22.592	3.87438	21.3074	0.2322	23.9263	2.40513	31.5725	2.03109	25.7794	2.92275	26.811	2.6584	20.4493	3.76802	36.7662	0.192375	46.7914	3.50633
Cyp51	45.7902	2.78076	57.314	5.46513	34.5304	8.19457	43.1244	6.57723	76.4847	4.20586	73.0977	7.53838	99.7419	10.0274	43.4419	1.90369	82.6115	54.0201	8.99081	88.3025	31.2144	98.4361	8.96701	68.7407	9.61115	104.616	1.19543	43.2554	5.08834	94.4451	4.14828	81.5998	10.5796	43.8983	5.77721	34.7702	1.17823	66.3002	7.59708	65.8628	7.8076	73.8465	21.8065	63.7406	0.56338	71.7802	2.09297
Dclre1b	4.01123	0.425643	7.52548	0.555205	10.1384	1.18553	10.5247	0.745773	6.62869	0.955406	4.65713	1.22789	6.25688	0.182554	4.1113	0.778925	13.4931	8.69089	1.7304	8.97014	0.784135	10.6347	2.84685	5.83735	1.17769	11.8362	3.40691	4.92323	0.536937	5.03585	0.914811	5.09882	1.53406	6.18314	0.947495	10.9344	1.38171	6.23254	0.206738	6.02827	0.319344	6.1478	1.73436	16.5218	0.334313	11.4411	0.393738
Dda1	66.7372	9.79468	80.1127	4.78163	65.7619	3.69727	65.1197	1.49296	69.2842	4.82848	85.8947	4.79088	68.4093	5.01474	90.5831	4.83864	94.3749	63.121	4.55677	68.2538	27.1957	102.523	7.89805	76.1048	6.50784	110.711	16.7759	73.1134	3.45817	66.149	3.28655	79.9535	5.02676	71.429	2.79741	65.1738	1.87769	82.4238	2.67136	85.1962	0.572177	62.254	28.0209	36.4412	2.08114	34.004	1.09505
Dffa	37.1915	1.50947	29.6791	1.84031	32.9672	3.0515	26.1277	2.17298	46.3164	6.50817	25.5839	3.24815	69.3268	19.0025	37.5844	4.94803	16.6163	40.3175	11.3131	12.2001	5.10817	16.4561	1.98545	30.6299	3.77182	16.8728	0.622438	29.4968	0.577922	58.794	7.09612	40.2629	0.499716	35.7108	1.3279	33.1033	2.34992	24.4913	0.531539	30.244	6.95335	33.6526	18.0026	15.8028	0.101533	18.9609	2.79609
Efemp2	11.4938	0.51517	29.477	1.9655	35.4254	6.5768	31.1704	5.77781	24.4247	6.15409	18.7823	3.28729	24.9399	6.14121	12.9669	2.93183	30.4492	28.2655	9.34219	32.8296	8.38544	34.9877	4.54019	17.7147	0.482845	34.6238	14.6947	15.3824	5.54181	20.6871	4.46893	16.3716	2.21529	12.1036	4.10102	31.0682	5.71527	18.8309	4.25135	21.9016	3.56534	12.4716	7.10025	1.18865	0.643656	3.50103	0.964637
Ell	12.8606	0.832907	17.317	1.22145	19.3493	0.527107	19.6296	1.42025	10.8778	1.09711	14.4009	1.19791	11.3286	0.739936	12.2486	0.769112	16.7793	14.7476	2.26505	16.0032	1.28407	17.0889	0.794122	12.1091	1.19519	16.3641	0.446114	17.4696	0.375068	10.5392	1.55826	12.9118	2.10332	12.8306	0.36192	19.6456	1.12101	12.3353	1.20787	16.3107	0.76743	10.3134	2.62202	15.9467	0.388958	17.6061	3.69213
Enpp7	0	0	0.0247881	0.0429343	0	0	0	0	0	0	0	0	0	0	0	0	0	0	0	0	0	0	0	0	0	0	0	0	0	0	0	0	0	0	0	0	0	0	0	0	0	0	0	0	0	0	0
Epcam	0.0924535	0.0326163	6.63742	1.40742	0.162832	0.182692	0.274751	0.136674	0.320563	0.123667	0.128841	0.0951026	0.059403	0.0596176	0.312236	0.0687334	3.28028	0.256356	0.106816	10.3216	14.3982	11.4492	3.67678	0.174929	0.116765	0.686612	0.202266	0.0840853	0.0764064	0.188388	0.0683174	0.0850399	0.0378976	0.139938	0.13264	0.157276	0.18212	0.207929	0.132357	0.180437	0.00534148	0.301261	0.101407	49.5015	3.00238	50.8792	0.0865499
Esr1	4.18604	0.941774	12.3195	1.41129	1.249	1.22654	0.489777	0.27236	1.12144	0.290781	3.53289	0.246894	2.41377	0.386055	2.29668	0.5524	0.229332	0.731778	0.407394	0.239676	0.124422	0.213782	0.0956083	2.36911	0.277133	0.1908	0.0108768	1.34731	0.573374	1.98602	0.250101	3.52895	0.922638	1.36112	0.311083	0.149951	0.0833122	3.3117	0.949347	4.15076	0.242707	0.649622	0.273067	1.02559	0.299458	1.15447	0.22065
Hapln4	61.1324	5.25696	42.7414	2.83408	106.433	11.0812	77.456	5.07686	102.906	1.85069	46.4581	5.64349	118.8	16.7007	30.4893	3.64048	0.381635	110.945	15.9432	0.827038	0.453632	0.583839	0.0815228	71.4062	4.18865	0.563152	0.0128432	9.38293	0.777228	127.1	10.8165	79.6837	4.52638	51.1272	9.48847	110.007	6.06964	38.3257	1.40382	59.0272	18.811	65.9676	27.2412	0.891407	0.056133	0.778906	0.22033
Hlf	83.4582	7.24758	43.2376	3.09812	50.5247	5.90097	53.8503	6.25457	28.4117	5.19404	55.4267	9.02126	27.525	8.70089	49.3395	10.5263	3.26602	46.714	3.76788	6.62451	1.41889	10.8158	3.34125	39.562	10.7537	5.14948	3.41226	74.6	10.0833	26.3892	3.55747	20.648	2.3589	81.1353	16.8506	57.6394	2.58736	91.1126	7.05568	30.7913	1.72554	22.2796	1.9149	0.249281	0.0174416	0.165215	0.113742
Hspa4	182.184	17.3031	186.517	8.1372	159.601	8.09036	158.889	6.62065	154.796	18.4461	172.356	4.99378	146.655	12.7242	172.939	26.088	212.371	139.494	16.7016	255.562	41.3135	209.718	30.7763	160.856	2.92391	199.456	10.9521	148.91	3.9312	157.755	9.43518	160.343	5.35161	170.517	7.7649	166.481	11.1485	177.405	3.00888	170.704	4.85818	185.368	16.6121	676.499	0.50841	723.638	23.1708
Kcnn4	0.105527	0.0951781	1.06999	0.215085	1.72553	1.21377	0.206263	0.229584	0.763063	0.185123	0.916027	0.4207	0.416316	0.38701	0.114508	0.0735351	0.235334	0.487818	0.121033	0.88954	0.416909	0.415062	0.306829	0.60481	0.475939	0.3691	0.0718742	0.449335	0.215344	0.563679	0.266902	0.390923	0.0445993	0.499121	0.315515	0.040529	0.0300222	0.465001	0.34936	0.916598	0.568421	0.297056	0.135216	0.0425345	0.0601529	0.0887343	0.125489
L3mbtl3	15.4418	1.26163	20.9955	1.1696	7.24464	1.5757	8.37608	2.49704	10.4438	2.7712	19.5827	1.21387	10.6547	0.235422	16.3153	3.52594	28.8736	7.00768	0.771841	24.5944	8.34308	32.365	4.28466	16.2601	0.164678	38.1529	3.94124	11.3166	1.96489	11.2389	2.14758	13.4944	0.98433	16.1916	1.2751	7.83659	0.861778	19.0897	1.25946	18.2539	0.657638	9.49481	4.00664	3.37097	0.0873546	3.92524	0.130763
Lrrc25	0.764606	0.0413328	0.881728	0.729657	0.49941	0.271506	0.186375	0.126902	0.798072	0.216377	0.765724	0.262615	0.641701	0.0354619	0.861472	0.162769	1.24897	0.517492	0.170291	0.667205	0.412138	0.792102	0.318734	0.795777	0.665635	1.50771	1.16949	1.15038	0.348844	0.403722	0.265621	0.910867	0.0439242	0.334326	0.142722	0.388397	0.252217	0.632077	0.194106	0.829119	0.0245451	0.533078	0.770794	0.210226	0.109951	0.0340382	0.0481374
Lrrd1	0.127483	0.1011	0.133838	0.111095	0.181007	0.0808364	0.13796	0.00523046	0.0482263	0.0255808	0.0879705	0.0942502	0.197575	0.0632662	0.169711	0.146978	0.159198	0.143787	0.0851408	0.225488	0.070826	0.217187	0.0515443	0.119321	0.0435374	0.189051	0.0423048	0.0752988	0.04557	0.149304	0.0703377	0.143642	0.109576	0.17317	0.0732523	0.17893	0.134012	0.179029	0.0903463	0.217377	0.0278695	0.179561	0.0620448	0.158578	0.00386858	0.0696235	0.0984625
Mchr1	13.8306	0.509366	12.0094	0.821191	1.459	1.38836	0.49028	0.238654	2.88261	0.140727	11.3435	0.629162	8.17965	1.08799	18.5889	0.646378	0.18305	2.47865	0.86327	0.954711	0.719532	1.97702	0.527892	8.52834	0.546791	1.82595	0.408602	52.614	9.671	5.59843	1.05056	6.08426	0.104432	15.0643	2.70001	0.400966	0.242308	10.8126	1.06158	11.5241	2.13971	6.66086	2.42713	0	0	0	0
Mdm4	23.676	3.43262	34.1506	4.27256	35.8188	2.36016	42.4943	5.15721	26.3499	3.13434	31.654	3.09848	27.1173	3.05844	18.3753	3.45324	50.0539	31.023	3.7253	39.3418	10.724	46.6077	13.5237	27.3814	4.61087	55.8014	9.48734	30.6658	1.65851	27.3574	1.64121	29.2121	1.8967	24.7104	4.02304	41.5095	1.70998	27.4193	2.6278	33.9076	1.89462	18.8896	5.71475	79.5478	7.79227	93.5596	16.6201
Mlh1	14.276	1.27629	15.7371	3.78147	19.9757	5.01345	21.3316	1.7024	14.0432	2.4701	13.4399	1.76446	12.2208	3.89584	11.4347	0.510584	32.1254	16.3072	3.70356	30.0427	4.99168	34.14	2.64641	12.4888	2.64589	27.3775	3.26065	15.8148	1.92515	12.5388	2.63824	13.3449	2.8164	12.7067	0.926938	21.9657	3.40244	12.0493	4.54563	14.7391	0.44378	11.4725	2.76727	35.6376	0.430175	38.3896	1.4905
Mrps18c	66.5477	9.3342	75.4811	1.53806	66.2914	12.5203	66.235	4.47163	57.3548	0.250647	73.7037	7.10375	65.3499	3.24931	56.1004	5.48872	79.3134	61.1143	7.15639	62.5115	13.1175	60.1263	11.5816	63.5282	9.88643	71.6557	1.90506	67.3771	5.1255	64.122	5.63074	62.5741	4.98291	61.8498	2.4154	60.881	7.53548	71.7518	13.0587	86.9517	8.96041	48.1171	12.6512	104.637	12.5918	102.943	10.8371
Msh2	30.0742	1.68872	29.5565	2.69053	34.2864	3.59555	36.9338	1.67047	26.4534	6.23516	43.2027	6.2107	31.2418	5.37513	21.2366	5.14256	79.5533	26.4711	6.0605	67.432	6.03896	61.8368	20.6631	30.701	0.824204	52.7415	6.99598	25.6998	4.96016	30.3067	3.72779	29.5782	3.49214	27.7988	6.25405	33.2672	3.05464	35.5631	4.6289	38.8985	2.17245	31.6246	5.95357	231.887	3.93144	281.164	27.0691
Msh6	8.79358	0.737228	11.9582	0.0300906	15.7929	0.617324	16.534	1.37235	10.6576	0.210897	11.7251	0.747473	11.8799	0.933165	8.23572	1.35807	49.943	12.6965	0.590715	25.9882	2.9234	22.7241	3.39204	10.9074	0.549572	24.0548	1.21863	11.0887	0.406955	12.2239	0.378047	11.7961	0.926686	9.96245	1.64362	17.4753	1.06923	10.8062	0.401142	12.0942	0.387636	8.26708	2.52323	348.51	4.48164	372.157	1.39441
Nbn	12.9528	0.963934	11.8178	0.109894	17.1017	0.979611	17.9613	1.5316	13.6362	1.28403	13.3274	0.500846	13.4026	0.312567	12.5589	1.20613	26.6203	14.6598	0.803367	15.3297	1.86201	14.6141	2.08099	12.4414	1.05987	13.0168	0.188656	11.5408	0.445455	12.7681	0.580648	12.7896	0.677093	12.1167	1.67911	18.9143	0.893285	14.0839	0.0393151	13.1672	0.120915	9.95763	1.90116	15.6152	0.151392	17.4472	0.973474
Nol12	62.9479	6.19696	72.8415	4.42404	50.6614	5.37225	48.0383	2.53694	43.6191	7.89998	60.5156	2.22139	54.5639	4.59945	57.9877	3.1072	78.395	43.2766	4.36775	60	15.3712	78.2755	5.8155	55.9959	2.79773	87.0487	5.70154	64.039	4.41426	50.5205	4.1959	62.3125	0.405262	62.9995	5.93682	53.9201	1.17894	54.2386	10.5924	64.4077	8.12642	42.6111	18.3242	71.1852	2.23072	60.851	3.58294
Npat	7.02038	0.603818	11.0285	1.21399	9.15118	0.885269	10.5854	1.76788	9.47546	1.06419	9.58573	0.557888	8.73544	0.283315	8.01448	0.690644	11.674	9.37645	0.137183	11.9481	1.52782	10.8019	2.1944	10.3926	0.991327	8.84703	0.793844	10.9749	1.44152	8.53053	0.621106	9.99686	0.498738	7.81882	1.22103	10.3853	0.805334	10.1325	0.591113	10.0433	1.15501	8.6238	1.42146	17.2167	0.105939	20.4636	0.931238
Nudt17	7.37936	1.511	14.7845	2.62763	7.21661	1.44521	5.43302	0.292329	9.89593	2.22475	16.1219	1.53561	12.6721	1.5134	11.3172	2.46739	3.49332	5.76668	1.44133	5.07535	1.37395	4.50422	1.38844	13.7836	0.819346	7.80467	0.0051541	4.31873	1.08839	9.85117	2.1813	13.8139	2.34682	9.37897	1.74229	6.15569	0.551505	18.6743	0.878304	15.2784	2.26423	12.2212	3.91322	8.27814	1.0054	7.77188	0.0781579
Ocel1	10.7237	1.0681	9.43218	1.42741	9.64832	1.30818	8.94986	0.85634	7.23794	0.320931	8.7939	1.33116	7.53811	0.999891	14.1405	1.9853	5.62342	9.0488	0.936307	5.5074	1.9459	4.52931	1.17496	7.94691	1.07439	6.24287	0.904529	14.9411	1.41182	6.72544	0.885076	7.77959	0.125551	12.9862	1.48443	9.91791	1.58894	9.76923	2.45904	9.486	0.155707	5.25425	2.89002	1.83038	0.307463	2.34281	0.0752984
Ogfod1	64.1015	5.0608	84.6158	12.0268	36.8852	10.5079	34.9789	4.02685	29.9244	3.64005	106.802	5.5769	58.5684	2.9377	55.1324	12.7123	10.0096	26.473	3.0119	8.78933	2.11776	7.05547	1.1189	74.5731	9.30929	8.67418	0.62506	53.2656	6.20497	50.8782	4.56077	81.5321	4.40119	55.2556	4.58047	33.8651	4.27993	73.3872	7.53134	106.748	6.12701	41.8435	14.1114	18.7914	0.964741	15.9358	0.0878439
Palb2	1.16796	0.353296	0.932554	0.36288	2.60557	0.37362	2.43415	0.194082	1.65615	0.207235	0.946573	0.21381	1.561	0.377787	0.897377	0.18408	8.69823	2.31813	0.517743	3.37057	1.04585	4.03665	1.86264	1.34408	0.652268	4.24436	1.09533	1.57362	0.409421	1.48389	0.465066	1.08819	0.215935	1.43131	0.274254	2.08202	0.109526	1.42975	0.101713	1.37377	0.168038	1.17265	0.504023	15.7898	1.84098	18.1494	4.57528
Pex14	42.9705	4.65886	52.7157	1.03004	47.6914	2.96144	48.5728	0.310092	43.2593	4.40479	48.3814	1.82948	52.696	1.71845	45.2169	5.10041	31.1439	45.8034	2.78145	21.3447	11.1193	31.1646	3.36168	45.3001	1.91716	36.5875	1.23305	41.1929	3.40016	46.7201	3.36381	48.8582	0.787628	45.0302	2.2346	49.6336	1.03043	50.3717	0.512638	50.5139	1.04392	33.2908	20.8604	25.8773	1.61672	25.3159	0.80159
Pidd1	0.662902	0.061571	0.68121	0.124703	1.35314	0.571735	1.35692	0.205756	1.10937	0.436044	0.987526	0.232313	1.26231	0.186614	1.23756	0.105277	13.5756	1.21612	0.271984	4.61294	0.847313	4.2091	1.12605	1.31754	0.177425	3.73494	0.56911	1.17047	0.143351	1.22478	0.249924	0.858029	0.0668886	1.47715	0.455926	1.17641	0.265009	1.64956	0.0835765	1.13674	0.507153	0.760846	0.701235	21.4585	0.495293	18.8686	0.198704
Pik3c2b	3.59881	0.751099	5.40124	0.619495	5.02197	1.11372	6.18429	0.610064	14.8217	0.640352	8.53929	1.04944	11.6987	1.32268	3.67321	0.726767	18.5768	10.5383	0.644257	16.7104	7.89395	16.9575	1.24325	12.0709	1.23279	21.5935	2.66542	17.0764	2.5523	13.6947	0.824051	13.4607	0.757488	5.75814	2.68174	5.34222	0.649191	9.02431	2.17657	7.15242	1.45359	10.4992	4.11561	6.59449	0.341478	7.95439	0.125892
Pms2	11.3244	0.545104	11.0631	1.63703	11.9619	1.37495	11.7771	1.42567	6.69238	1.09227	10.3926	0.817633	7.5231	0.35827	8.83015	1.32949	16.6889	9.04289	1.98001	11.8896	3.72753	12.6411	1.19995	9.8201	1.18319	13.5214	2.53327	11.4828	0.0514689	7.47248	0.47187	8.47147	0.727265	11.7174	1.69763	13.9953	1.4417	9.77965	1.49594	10.6983	0.141641	5.80857	2.4657	20.8631	1.06677	20.0098	2.69013
Ppil3	33.4538	3.24013	39.9787	5.70347	32.4722	5.97641	27.5712	13.0062	34.4188	5.28573	50.5741	4.65525	39.6634	4.96022	36.6398	2.33202	43.2942	34.1872	8.13187	45.312	6.48494	42.2227	1.11379	44.6261	2.13951	41.3955	6.39834	37.6252	6.43254	39.5175	1.48822	45.5142	11.9576	28.44	2.60714	28.9938	6.10844	36.9068	0.340444	42.8176	6.20718	36.4272	10.1157	58.376	1.92957	64.8399	5.34292
Rad51c	2.70572	0.928603	4.05058	0.345668	6.37384	0.533251	5.99496	0.771342	3.64695	0.585483	4.30375	0.568949	4.14001	0.355799	3.67402	0.981248	9.012	5.72483	0.72835	4.7549	0.78757	5.49764	0.626008	3.25234	0.0914299	4.8891	0.259626	2.04049	0.537621	4.07987	0.355698	3.88461	0.865295	2.75708	0.267479	6.48393	0.461236	4.42617	0.208085	4.32656	0.107759	2.29597	0.781617	13.8517	0.0106773	18.6893	1.28468
Rad51d	12.31	0.51433	16.8248	2.65944	17.4477	1.44811	15.9487	0.363262	14.5331	0.659156	16.7638	1.45423	18.6571	0.27356	8.26989	3.05722	10.9461	15.0565	1.1368	4.86249	2.3466	7.92961	2.00005	16.8599	1.23813	9.97025	1.29846	13.6262	0.886772	16.0651	0.610627	18.5242	0.933362	11.9923	1.25585	16.9786	2.12816	16.4093	0.0244942	20.3491	1.40852	11.9601	7.47561	12.4277	1.60539	11.8647	0.677875
Ralb	14.6234	0.717423	14.6674	0.890344	17.5658	0.71867	19.9845	1.21132	22.0389	0.878502	16.7028	1.2105	19.5685	0.602686	15.1398	2.85539	19.1886	19.3808	0.936655	25.041	8.02777	32.0212	1.85357	18.0407	0.790327	30.0983	4.31176	10.722	1.06602	20.9882	1.16799	19.0094	1.09289	19.6838	6.12389	19.9399	1.23821	14.9337	0.0118723	14.4906	0.879676	15.5854	7.50357	28.0733	0.937355	29.909	2.51516
Rccd1	7.40771	1.55461	9.62295	0.209528	13.8625	1.94627	18.3674	4.99791	8.73085	0.548694	13.7859	1.43985	10.5362	3.80303	6.71385	1.99552	18.4694	10.7048	2.846	17.3568	8.74009	16.3871	3.35741	8.31323	0.815093	13.9426	1.33152	17.8198	3.41312	12.9589	5.36763	11.1625	4.05348	8.69556	1.65769	11.0854	0.899763	10.0875	0.923978	9.81675	1.43326	7.78405	0.970168	11.6718	3.0129	13.3615	2.68349
Rhbdd3	22.3398	2.68225	25.6195	2.49906	16.2976	2.24381	20.5093	3.06871	15.3281	3.91901	29.7198	2.40546	20.752	1.33959	19.6384	4.9452	18.4881	18.7361	2.0675	13.5628	7.21458	23.5005	6.50967	23.405	1.62356	25.8808	7.10665	16.4629	0.206532	21.4976	0.726389	22.0921	1.15766	22.2234	3.73276	18.2552	0.778771	29.0693	3.61607	27.5248	1.14573	14.8145	10.7159	21.1689	2.23144	18.7482	2.94124
Rnf115	56.3263	1.99678	39.9334	2.88872	51.8942	5.58495	52.7199	2.91344	51.2289	4.46608	41.7822	3.13773	45.9133	3.59787	44.7844	2.54922	40.5661	49.4823	2.4698	43.9222	10.0466	48.1193	1.03966	42.8378	2.49565	45.2714	1.04084	26.0024	1.6394	45.7985	2.53101	42.142	1.48762	50.7456	4.52742	55.3139	5.52787	46.1961	1.97663	35.9924	5.69373	51.1252	7.40579	30.5911	1.17443	36.3425	3.79919
Rps23	558.881	44.7189	861.547	32.7557	505.022	66.7753	556	21.8172	513.587	42.141	738.241	36.7907	635.8	11.6829	566.409	44.0104	1293.4	488.997	36.4802	1042.68	186.026	1084.13	130.242	695.854	27.6082	984.65	49.7785	963.694	24.4904	580.62	35.0314	637.065	27.9862	581.435	67.692	489.144	27.5216	654.338	20.534	727.555	65.946	470.5	203.348	2662.89	68.8079	2780.73	125.869
Sdha	325.522	16.3211	341.749	48.2593	373.902	70.5965	331.591	50.7573	352.996	26.8845	371.852	30.3675	526.227	31.638	237.294	29.608	199.31	373.202	37.5743	97.2527	19.8971	142.018	42.7572	344.528	14.4712	145.426	2.76549	276.205	35.7802	435.729	44.6487	429.946	24.7453	291.253	31.4083	338.997	31.358	324.853	19.8318	398.948	34.8351	312.547	98.9293	169.998	5.99181	150.919	9.32964
Sirt5	38.4551	3.11313	36.3931	4.97757	55.6187	2.41198	59.6288	6.47355	45.8784	4.57998	41.2369	3.71017	48.3747	1.14663	26.0571	6.30172	35.5451	50.0001	2.96256	24.8016	6.93424	27.9742	8.5925	38.4289	4.08258	42.8329	5.93116	34.938	6.70978	45.6308	2.08439	47.1	3.69372	37.9282	3.21756	60.3205	2.23021	38.2659	0.902007	40.6436	1.29171	29.0369	15.584	19.744	1.49914	22.9351	1.93783
Siva1	13.9529	1.43506	15.9751	4.67538	25.3309	2.72036	30.5083	3.51835	19.9334	2.93774	18.397	4.39156	19.7958	6.20266	10.7462	3.00183	110.945	23.1972	7.28282	30.1561	5.39091	41.017	17.2613	18.7216	0.585522	41.3635	0.77803	25.5243	5.53982	19.3956	2.01325	22.1769	6.00664	16.239	3.15183	24.5524	2.05171	18.3327	3.43835	22.7365	5.84615	14.5313	7.04778	134.947	5.42499	130.087	4.07838
Smg9	38.2846	5.6675	28.1502	0.547128	43.3148	6.45152	51	3.9668	27.5625	4.36575	26.8427	4.58732	28.2101	3.45802	33.9849	2.0098	23.7713	38.1126	6.50021	24.1046	6.02379	30.4059	1.33068	20.6186	3.38466	32.0633	2.36431	31.4217	2.24755	23.9405	2.11088	23.8024	3.36028	36.5915	4.78349	46.3119	6.1868	27.6956	1.21924	22.2202	2.91633	23.5361	8.12466	18.4483	0.918178	12.3687	0.16844
Ssbp4	195.422	24.4074	349.489	82.9884	178.842	19.272	167.81	4.41902	146.696	39.0461	229.628	24.8544	156.579	18.316	318.257	97.9555	162.297	146.084	16.4207	193.189	45.5469	310.879	86.595	191.491	13.9567	199.827	7.17339	337.422	9.27504	125.065	29.692	178.85	18.5721	240.636	13.2357	168.218	16.9372	257.318	13.4655	297.255	19.4507	194.911	100.215	101.63	16.7484	116.07	10.3223
Stk11	82.5213	5.43494	73.4073	4.37983	128.339	9.18695	137.642	5.85217	84.4508	2.26163	88.9954	2.17816	92.1332	3.60011	77.723	12.0929	144.468	105.433	10.0897	85.9041	25.2764	114.795	2.73144	76.5508	6.37723	107.242	18.2421	86.4368	6.89445	83.9177	2.89789	82.0954	5.59233	93.5933	11.2037	125.825	5.08937	81.1118	1.39806	84.0161	6.93822	72.8097	31.9979	90.8417	3.52484	86.7527	3.47858
Syne1	183.993	12.9197	94.3045	3.68735	329.605	27.718	321.675	22.4225	85.332	7.39075	105.526	4.6371	72.8455	5.69222	136.847	20.3452	4.76175	197.495	48.2273	14.3605	2.7324	10.0476	0.647364	67.7119	7.3625	17.5877	2.4103	158.316	12.1559	65.7051	3.65982	77.7274	8.70283	200.418	6.27463	344.684	11.5362	112.319	3.49572	103.74	4.6143	41.4124	16.1515	1.5501	0.0120936	1.69904	0.11446
Tefm	7.89916	1.33327	12.1115	4.04606	10.3349	2.33606	9.72968	1.20178	8.83345	0.916711	9.37299	0.65915	7.81336	0.130411	7.85744	2.14805	16.6382	8.99369	0.990192	10.6088	3.51497	12.9623	1.49343	8.28708	0.887922	16.1331	0.032237	11.7182	3.66604	9.96506	1.36817	8.64362	1.55292	8.07996	1.40314	10.0333	1.32778	8.85535	3.2839	9.87209	1.09271	7.98047	3.87703	26.3652	0.00151321	26.7308	3.04266
Tgfbr2	5.68243	0.737133	7.47736	0.316477	10.7949	2.99113	6.73831	1.378	11.1534	2.225	6.13975	0.979767	8.94547	0.828778	5.81448	0.309897	5.24857	10.2665	0.992303	13.298	3.49777	10.0099	1.6299	8.32307	0.944304	9.86076	4.1844	6.28656	0.523975	9.88042	1.25203	13.7571	0.809442	5.97506	0.45657	7.37218	1.00217	7.62608	0.927392	5.18794	0.488222	6.85603	2.16327	0.625941	0.0152686	0.568573	0.0698819
Tlr1	0.818725	0.5805	0.291503	0.0245703	0.331672	0.310226	0.10303	0.138731	0.413481	0.0608914	0.711505	0.544389	0.355535	0.316351	0.587576	0.45667	0.160002	0.612453	0.569078	13.2111	21.971	0.863132	0.515729	0.450154	0.148854	0.449229	0.310174	0.843341	1.18007	0.127229	0.0675841	0.174388	0.131821	0.485944	0.226019	0.306967	0.322992	0.369802	0.0774713	0.12919	0.0415781	0.26983	0.310493	0.0492052	0.0695867	0.0207532	0.0293495
Tm6sf2	1.32838	0.721279	2.76285	1.67713	5.39718	3.05622	3.9543	1.64975	1.76389	0.843844	2.2526	0.675846	2.5623	0.431006	1.25009	0.481461	2.39226	3.37024	0.809074	2.44395	0.302179	3.16624	0.353141	1.75915	0.675371	5.1817	2.07954	3.33227	1.43761	1.91745	0.861893	1.16386	0.334196	1.97564	1.11488	6.07743	0.546579	1.16547	0.401306	2.04132	0.352434	0.959588	0.516612	1.13698	0.0049349	0.718851	0.153038
Tmem184b	45.6479	3.14369	43.0908	1.13847	55.1055	2.39385	54.7993	1.88744	45.0124	1.44683	41.2679	1.0042	39.3502	2.08654	45.9687	3.28484	28.7301	51.2081	3.64023	23.8039	7.22079	33.019	2.0427	42.5385	2.08264	28.079	1.80431	47.4011	3.99616	37.6962	1.43118	42.4739	0.605665	45.7978	0.859745	58.221	0.935966	46.5015	0.831558	39.9044	2.37532	36.1982	16.9771	29.27	0.645765	31.6148	1.05444
Tnnt3	0.0742703	0.12864	1.33829	0.754593	2.82136	1.74468	1.52977	0.957553	1.1276	0.471486	1.57884	0.372729	0.867121	0.142497	0.327356	0.386959	0.728445	1.3984	0.47717	11.9645	14.2421	4.48356	3.61417	0.938037	0.608794	1.23022	0.863658	0.687853	0.0714139	0.917049	0.780647	0.567897	0.263896	0	0	1.60473	0.546072	0.373986	0.167207	2.14697	1.50132	0.360079	0.0269625	0.14372	0.203251	0.11672	0.165067
Tns1	13.643	0.725254	24.8785	1.29961	20.6759	5.31054	16.829	0.240435	32.6237	8.58296	23.0251	2.40486	33.1217	14.9092	12.8268	1.13402	10.4167	31.5854	9.56329	14.2613	1.19324	17.4031	4.00343	23.518	4.04252	14.1528	3.07864	19.1502	3.07409	27.869	2.51797	39.1516	2.91343	16.7115	0.707088	18.179	0.956644	25.4808	8.22808	20.5849	4.69712	19.4516	8.27202	12.7221	3.15334	10.81	0.332637
Trp53	16.3502	1.23137	21.3685	1.74925	18.0522	1.33734	15.9275	1.61601	16.2712	2.13425	16.8501	1.76131	17.9118	0.786138	15.0498	0.647951	111.688	18.8114	1.78713	50.5475	4.71123	58.1209	3.38108	16.378	2.13219	60.3025	3.69564	20.1381	1.23606	17.641	1.22476	16.1833	1.19325	17.5253	1.01663	16.252	2.29396	17.8294	2.51752	19.8145	3.34857	13.0119	5.76131	352.676	0.0574878	342.522	4.40648
Wdr43	13.063	0.425969	18.4888	0.63123	19.5293	1.39142	20.3893	1.09142	12.8908	0.548174	16.457	1.42243	13.5442	0.258472	13.7691	0.880136	35.9765	16.3282	1.35729	31.3444	2.88226	28.84	2.86048	15.3783	0.440489	28.831	0.86465	17.3055	0.758234	13.2074	0.489807	15.0033	0.746883	14.3077	0.982609	20.5362	0.713365	17.3681	1.05677	17.9747	0.0241831	11.5222	2.44546	94.7177	0.278741	98.0285	1.94971
Zbtb38	19.6655	0.669831	16.0148	0.689384	25.7707	2.14905	23.5849	0.990456	15.6668	0.989479	17.0759	0.529364	16.6633	1.74309	17.8564	0.751379	5.73835	19.1631	1.78343	12.112	2.59197	9.65145	0.744501	17.6455	0.605961	14.9912	2.58402	23.9784	0.895615	16.5659	0.527813	17.3782	1.93445	22.1883	2.38236	26.8801	0.91879	18.5437	0.00357089	15.6942	0.720853	15.3871	2.09834	13.1695	0.799412	12.9641	0.32966
Zfp703	25.9246	1.00194	16.9994	4.02511	32.5641	5.94048	21.6149	0.90033	28.3079	3.37371	10.7744	1.33756	20.302	1.72515	29.1446	2.72814	33.785	35.5959	6.12838	41.8149	10.9596	22.4139	3.34512	13.6011	1.7875	22.672	0.0278529	14.7142	2.39185	21.8169	3.64894	14.1385	2.39993	24.7149	3.76089	31.1482	3.61332	10.7651	0.766171	13.6808	3.13535	13.513	4.04044	0.244461	0.0241371	0.50636	0.0550992
Pgpep1	13.768	2.30918	44.5145	7.84671	24.5162	2.44388	39.3086	5.24552	52.6151	9.40443	30.4195	4.26391	34.5806	3.01264	20.1496	5.87408	58.4173	34.5268	3.99828	78.8136	25.4061	77.8806	18.8497	25.3984	4.22191	121.116	13.4256	18.4789	5.65954	37.4792	2.65748	39.6316	4.77163	18.4756	1.80382	21.1241	1.55136	21.6297	1.19259	39.3792	11.2215	29.0922	11.6685	42.199	1.19028	39.015	1.11692
Nf1	39.0222	2.3053	50.3086	1.44465	36.6279	2.90094	36.8715	1.65774	33.7527	5.00152	51.1809	1.69505	43.3684	4.87688	35.1162	7.21514	32.3832	31.5754	2.32428	34.5383	5.42222	35.6291	5.95131	44.6218	0.287469	38.454	1.46157	37.917	3.06734	41.5328	5.34738	47.8778	0.593218	37.6933	3.67798	39.6006	2.06564	47.7371	0.712757	50.2231	0.488505	31.8294	6.30182	12.1665	0.668534	15.1928	0.700856
Pten	68.2934	5.28492	49.0584	3.80679	41.2482	3.13299	45.5362	7.29172	28.5968	1.54421	43.972	2.16789	31.3807	2.6712	53.8411	9.93128	29.3423	35.1693	1.29868	35.7037	6.3425	34.7401	4.45064	39.7027	0.665564	40.2074	0.635738	58.03	5.39008	30.8574	2.49785	33.3906	1.44707	62.9784	9.80058	46.0125	2.8758	42.2018	0.579679	42.684	1.84768	25.117	3.51765	34.132	1.08304	37.7233	3.79945
Adcy3	38.2149	1.46997	48.8167	3.8609	23.0165	4.91896	25.3129	1.25523	20.8471	2.55951	42.1575	0.985557	36.5428	1.81878	36.0861	5.98285	13.2944	19.6871	3.22696	6.91519	2.86026	8.95547	2.39684	35.7757	3.35647	11.477	1.05684	43.959	5.49785	30.5264	1.75974	38.7293	1.46052	34.7101	3.73064	20.1438	2.07579	35.3908	5.72138	48.1125	2.34498	21.1412	13.3025	5.44349	1.13164	6.72612	0.477337
Dnajc27	61.1358	1.32115	58.2956	5.54811	57.6416	12.3863	56.9279	5.61346	79.4829	7.77896	84.5793	2.5752	97.7756	9.70188	52.6645	10.8568	10.4978	61.8716	3.06087	7.38562	2.69759	8.6929	1.51937	89.3879	5.53354	11.6442	0.487981	63.9638	1.79876	101.291	7.29688	91.5958	4.02604	62.0016	7.66868	55.4876	1.43132	74.1727	6.62604	75.3746	6.32342	64.3615	31.8512	5.23766	0.096373	5.80719	0.616942
Ptpn22	0.949912	0.20997	1.21602	0.172301	43.057	12.9177	33.4656	8.36356	4.73065	0.584953	1.28926	0.700935	1.98512	0.529476	1.31571	0.240481	0.451686	25.3285	5.79271	1.55873	1.11281	0.878754	0.44815	0.865831	0.161548	1.05811	0.163077	0.701025	0.257243	0.972369	0.242109	2.12399	0.125056	1.40614	0.605758	48.7674	3.68109	0.517995	0.162923	1.17386	0.251599	1.43078	0.400857	2.72121	0.265556	1.87572	0.139513
Gatad2a	14.831	1.22405	24.1999	3.05926	33.0352	2.52272	33.8202	6.3243	28.9581	4.54286	20.8663	1.60714	25.9371	1.59841	14.2198	1.35591	65.0308	29.9068	1.62837	45.8139	6.34736	52.1721	11.4923	22.4524	1.42393	41.1855	2.90345	13.9509	2.30326	28.2128	0.60927	26.7077	3.94216	14.2229	0.748034	32.1793	2.11386	21.9101	0.15854	21.3231	4.0071	23.6867	1.62574	143.599	6.80908	142.717	8.13427
Prc1	2.41709	0.921146	3.84046	0.3529	4.85521	0.893781	5.53461	1.00144	2.89449	0.944171	4.85941	0.895513	2.53973	0.38837	2.00563	0.42613	144.143	3.98165	0.92341	39.3419	5.54656	42.5172	9.88117	2.92121	0.567819	31.99	2.96442	4.69393	0.441551	3.14452	0.684549	3.17917	0.314172	2.83893	1.39026	6.62023	2.02947	5.25127	0.163109	3.77191	0.910184	2.1104	0.74765	124.78	4.10709	130.837	12.063
